# Supplementary material for: Genetic Networks of Alzheimer’s Disease, Aging, and Longevity in Humans
Source: Int J Mol Sci. 2023 Mar 8;24(6):5178. doi: 10.3390/ijms24065178 (PMC10049434; doi:10.3390/ijms24065178)
Supplement: Supplementary file 1 [file ijms-24-05178-s001.zip]

Archive with 1 entries (1 files):
- ijms-2178421-supplementary.xlsx
