# Supplementary material for: Genetic Networks of Alzheimer’s Disease, Aging, and Longevity in Humans
Source: Int J Mol Sci. 2023 Mar 8;24(6):5178. doi: 10.3390/ijms24065178 (PMC10049434; doi:10.3390/ijms24065178)
Supplement: Supplementary file 1 [file ijms-24-05178-s001.zip › ijms-2178421-supplementary.xlsx]

## Sheet: Supplementary Table1
TABLE 2 | Reactome pathway enrichment analysis results - AD genes
Pathway	RatioOfProteinInPathway	No. of total proteins in pathway	No. of hits in pathway	p-value	FDR value	Hit gene
tRNA processing in the mitochondrion	0.0038	42	19	1.1102e-16	1.007e-13	MT-ND6, MT-TQ, MT-ND4L, MT-ND4, MT-CO1, MT-TT, MT-TR, MT-ND2, MT-ND3, MT-ND1, MT-TH, MT-CO2, MT-TG, MT-CO3, MT-TS2, MT-ATP6, MT-ATP8, MT-RNR1, MT-CYB
Plasma lipoprotein assembly, remodeling, and clearance	0.0065	71	21	4.4409e-16	1.3411e-13	LIPA, LIPC, SOAT1, CETP, APOE, A2M, ABCA1, VLDLR, LDLR, NR1H2, ABCG1, LPL, ALB, APOA1, APOA4, APOA5, NPC1, NPC2, APOC4, APOC2, APOC1
rRNA processing in the mitochondrion	0.0035	38	17	4.4409e-16	1.3411e-13	MT-ND4L, MT-ND4, MT-CO1, MT-TT, MT-TR, MT-ND2, MT-ND3, MT-ND1, MT-TH, MT-CO2, MT-TG, MT-CO3, MT-TS2, MT-ATP6, MT-ATP8, MT-RNR1, MT-CYB
Interleukin-4 and Interleukin-13 signaling	0.0102	112	21	2.5671e-12	5.8016e-10	ICAM1, TP53, MAOA, PIK3R1, HMOX1, CD36, IL10, IL18, IL1A, IL1B, PTGS2, ALOX5, F13A1, TNF, TGFB1, POU2F1, IL6, IL8, MMP1, MMP3, CCL2
Plasma lipoprotein clearance	0.003	33	12	9.5751e-11	1.7331e-08	LIPA, LIPC, SOAT1, APOE, VLDLR, LDLR, NR1H2, APOA1, NPC1, NPC2, APOC4, APOC1
Interleukin-10 signaling	0.0043	47	13	4.2767e-10	6.4578e-08	IL1RN, ICAM1, CCR2, IL10, IL18, IL1A, IL1B, PTGS2, TNF, IL6, IL8, CCL3, CCL2
Retinoid metabolism and transport	0.004	44	12	2.3622e-09	3.0472e-07	LRAT, HSPG2, APOE, LDLR, LPL, APOA1, APOA4, LRP1, LRP2, LRP8, TTR, APOC2
Metabolism of fat-soluble vitamins	0.0044	48	12	6.1356e-09	6.9332e-07	LRAT, HSPG2, APOE, LDLR, LPL, APOA1, APOA4, LRP1, LRP2, LRP8, TTR, APOC2
tRNA processing	0.0134	146	19	1.0918e-08	1.0918e-06	MT-ND6, MT-TQ, MT-ND4L, MT-ND4, MT-CO1, MT-TT, MT-TR, MT-ND2, MT-ND3, MT-ND1, MT-TH, MT-CO2, MT-TG, MT-CO3, MT-TS2, MT-ATP6, MT-ATP8, MT-RNR1, MT-CYB
Plasma lipoprotein remodeling	0.0029	32	10	1.4655e-08	1.319e-06	LIPC, CETP, APOE, ABCG1, LPL, ALB, APOA1, APOA4, APOA5, APOC2
NOTCH4 Activation and Transmission of Signal to the Nucleus	0.001	11	7	1.9454e-08	1.5549e-06	APH1A, NCSTN, APH1B, PSENEN, ADAM10, PSEN2, PSEN1
NR1H2 and NR1H3-mediated signaling	0.0049	54	12	2.2046e-08	1.5549e-06	CETP, APOD, APOE, PCK1, ABCA1, SREBF1, RXRA, NR1H2, ABCG1, APOC4, APOC2, APOC1
Signaling by Interleukins	0.0414	452	34	2.2574e-08	1.5549e-06	APP, IL1RN, ICAM1, MEF2A, TP53, MAOA, PIK3R1, HMOX1, CD36, CCR2, IL10, GSTO1, IL18, GAB2, IL1A, IL1B, PTGS2, ALOX5, IL33, F13A1, TNF, AGER, TGFB1, POU2F1, IL6, IL8, MMP1, MMP3, LCK, SOS2, CCL3, CCL2, S100B, SOD2
Amyloid fiber formation	0.0072	79	14	2.4296e-08	1.5549e-06	APP, HSPG2, APH1A, NCSTN, APH1B, PSENEN, BACE1, CST3, ADAM10, APOA1, APOA4, TTR, SNCA, SORL1
Plasma lipoprotein assembly	0.0017	19	8	4.3977e-08	2.6386e-06	APOE, A2M, ABCA1, APOA1, APOA4, APOC4, APOC2, APOC1
Noncanonical activation of NOTCH3	0.0007	8	6	7.8777e-08	4.4115e-06	APH1A, NCSTN, APH1B, PSENEN, PSEN2, PSEN1
Nuclear signaling by ERBB4	0.0029	32	9	1.8699e-07	9.3607e-06	APH1A, NCSTN, APH1B, APOE, PSENEN, PSEN2, PSEN1, ESR1, S100B
Signaling by Nuclear Receptors	0.0249	272	24	1.8721e-07	9.3607e-06	RUNX1, CETP, PIK3R1, APOD, APOE, PCK1, ABCA1, CTSD, SREBF1, DLD, RXRA, NR1H2, CCNT1, ABCG1, POU2F1, CAV1, ESR1, ESR2, GNB3, MMP3, NOS3, APOC4, APOC2, APOC1
NR1H3 & NR1H2 regulate gene expression linked to cholesterol transport and efflux	0.004	44	10	2.7124e-07	1.1808e-05	CETP, APOD, APOE, ABCA1, RXRA, NR1H2, ABCG1, APOC4, APOC2, APOC1
Platelet degranulation	0.0117	128	16	2.7351e-07	1.1808e-05	APP, SERPINE1, SERPINF2, A2M, IGF1, TF, SERPINA3, SERPINA1, CD36, AHSG, F13A1, CLU, TGFB1, HSPA5, ALB, APOA1
Chylomicron remodeling	0.0009	10	6	2.88e-07	1.1808e-05	APOE, LPL, APOA1, APOA4, APOA5, APOC2
HDL remodeling	0.0009	10	6	2.88e-07	1.1808e-05	CETP, APOE, ABCG1, ALB, APOA1, APOC2
Platelet activation, signaling and aggregation	0.0238	260	23	3.2563e-07	1.2699e-05	APP, SERPINE1, SERPINF2, PIK3R1, A2M, IGF1, TF, SERPINA3, SERPINA1, CD36, FCER1G, AHSG, DGKB, F13A1, CLU, TGFB1, HSPA5, ALB, GNB3, APOA1, LCK, GNA11, CSK
Response to elevated platelet cytosolic Ca2+	0.0122	133	16	4.5112e-07	1.6692e-05	APP, SERPINE1, SERPINF2, A2M, IGF1, TF, SERPINA3, SERPINA1, CD36, AHSG, F13A1, CLU, TGFB1, HSPA5, ALB, APOA1
Regulated proteolysis of p75NTR	0.001	11	6	4.9948e-07	1.7981e-05	APH1A, NCSTN, APH1B, PSENEN, PSEN2, PSEN1
Metabolism of vitamins and cofactors	0.0173	189	19	5.5784e-07	1.8967e-05	LRAT, HSPG2, APOE, MTHFR, GSTO2, GSTO1, PTGS2, MTHFD1L, LDLR, LPL, MTR, APOA1, APOA4, LRP1, LRP2, LRP8, TTR, NOS3, APOC2
EPH-ephrin mediated repulsion of cells	0.0045	49	10	7.1227e-07	2.3505e-05	EPHA4, EPHA1, APH1A, NCSTN, APH1B, PSENEN, ADAM10, PSEN2, PSEN1, EFNA5
Regulation of Insulin-like Growth Factor (IGF) transport and uptake by Insulin-like Growth Factor Binding Proteins (IGFBPs)	0.0113	124	15	9.6805e-07	3.0977e-05	APP, C4A, APOE, IGF1, TF, SERPINA1, AHSG, CST3, GOLM1, ADAM10, IL6, ALB, MMP1, APOA1, APOA5
SUMOylation of intracellular receptors	0.0027	30	8	1.3359e-06	4.1414e-05	AR, PPARG, PPARA, RXRA, NR1H2, UBE2I, VDR, ESR1
NOTCH2 Activation and Transmission of Signal to the Nucleus	0.002	22	7	1.9635e-06	5.8906e-05	APH1A, NCSTN, APH1B, PSENEN, ADAM10, PSEN2, PSEN1
Signaling by ERBB4	0.0053	58	10	3.1506e-06	9.1367e-05	PIK3R1, APH1A, NCSTN, APH1B, APOE, PSENEN, PSEN2, PSEN1, ESR1, S100B
Signaling by Receptor Tyrosine Kinases	0.0451	493	31	4.1603e-06	0.00011356	MEF2A, PIK3R1, APH1A, NCSTN, APH1B, ATP6V0A4, APOE, IGF1, GRIN2B, TF, PSENEN, GAB2, CDK5R1, PLAT, FGF1, ADAM10, ADAM12, PSEN2, PSEN1, BDNF, CAV1, ESR1, CDK5, CHD4, DNM2, LCK, CSK, NTRK1, NTRK2, NOS3, S100B
NRIF signals cell death from the nucleus	0.0015	16	6	4.254e-06	0.00011356	APH1A, NCSTN, APH1B, PSENEN, PSEN2, PSEN1
NOTCH3 Activation and Transmission of Signal to the Nucleus	0.0023	25	7	4.5038e-06	0.00011356	APH1A, NCSTN, APH1B, PSENEN, ADAM10, PSEN2, PSEN1
Cytokine Signaling in Immune system	0.0644	704	39	4.5422e-06	0.00011356	APP, IL1RN, ICAM1, MEF2A, TP53, MAOA, PIK3R1, HMOX1, EIF2AK2, CD36, CCR2, IL10, GSTO1, IL18, GAB2, IL1A, IL1B, PTGS2, ALOX5, IL33, F13A1, TNF, AGER, TGFB1, POU2F1, IL6, IL8, PIN1, MMP1, MMP3, TRAF2, LCK, SOS2, CCL3, CCL2, CSK, GBP2, S100B, SOD2
Post-translational protein phosphorylation	0.0098	107	13	4.9111e-06	0.00012278	APP, C4A, APOE, TF, SERPINA1, AHSG, CST3, GOLM1, ADAM10, IL6, ALB, APOA1, APOA5
Neurotransmitter clearance	0.0009	10	5	6.9545e-06	0.00016691	MAOA, SLC6A4, BCHE, COMT, ALDH2
Visual phototransduction	0.0091	100	12	1.2826e-05	0.000295	LRAT, HSPG2, APOE, LDLR, LPL, APOA1, APOA4, LRP1, LRP2, LRP8, TTR, APOC2
Activated NOTCH1 Transmits Signal to the Nucleus	0.0028	31	7	1.7842e-05	0.00041036	APH1A, NCSTN, APH1B, PSENEN, ADAM10, PSEN2, PSEN1
Activated NTRK2 signals through CDK5	0.0005	6	4	1.962e-05	0.00043164	CDK5R1, BDNF, CDK5, NTRK2
Signaling by NOTCH2	0.003	33	7	2.6475e-05	0.00058244	APH1A, NCSTN, APH1B, PSENEN, ADAM10, PSEN2, PSEN1
EPH-Ephrin signaling	0.0084	92	11	3.0374e-05	0.00063785	EPHA4, EPHA1, APH1A, NCSTN, APH1B, GRIN2B, PSENEN, ADAM10, PSEN2, PSEN1, EFNA5
Degradation of the extracellular matrix	0.0102	111	12	3.5114e-05	0.00073739	HSPG2, NCSTN, A2M, CTSS, CTSD, ADAM10, ADAM9, PSEN1, COL25A1, MMP1, MMP3, ACAN
Signaling by NOTCH3	0.0045	49	8	4.4742e-05	0.00089484	APH1A, NCSTN, APH1B, PSENEN, WWC1, ADAM10, PSEN2, PSEN1
Metabolism of steroids	0.0139	152	14	4.4941e-05	0.00089882	CH25H, HSD11B1, SREBF1, PPARA, RXRA, CYP46A1, CYP19A1, FDPS, UBE2I, VDR, DHCR24, ALB, LRP2, HMGCR
Signaling by NTRK2 (TRKB)	0.0023	25	6	5.1167e-05	0.00097218	PIK3R1, GRIN2B, CDK5R1, BDNF, CDK5, NTRK2
PPARA activates gene expression	0.0107	117	12	5.7783e-05	0.0010979	ABCA1, CD36, SREBF1, PPARG, PPARA, RXRA, NR1H2, AGT, HMGCS2, APOA1, APOA5, HMGCR
Regulation of lipid metabolism by PPARalpha	0.0109	119	12	6.7732e-05	0.0012192	ABCA1, CD36, SREBF1, PPARG, PPARA, RXRA, NR1H2, AGT, HMGCS2, APOA1, APOA5, HMGCR
Serotonin clearance from the synaptic cleft	0.0003	3	3	6.9241e-05	0.0012463	MAOA, SLC6A4, ALDH2
Transcriptional regulation of white adipocyte differentiation	0.0077	84	10	7.2022e-05	0.0012964	PCK1, CD36, SREBF1, PPARG, PPARA, RXRA, TNF, LPL, TGFB1, KLF5
Nuclear Receptor transcription pathway	0.0048	53	8	7.6849e-05	0.0013064	AR, PPARG, PPARA, RXRA, NR1H2, VDR, ESR1, ESR2
Synthesis of 5-eicosatetraenoic acids	0.0008	9	4	9.3558e-05	0.0015905	ALOX5, PON3, PON2, PON1
Transmission across Chemical Synapses	0.023	251	18	9.5999e-05	0.001632	MAOA, GRIN2B, GRIN3A, SLC6A4, SYN3, MAPT, BCHE, APBA1, COMT, CHRNB2, CACNB2, CHRNA3, CHRNA4, CHRNA7, CHAT, GNB3, ALDH2, KCNJ6
Chylomicron assembly	0.0009	10	4	0.00013979	0.0022366	APOE, APOA1, APOA4, APOC2
LDL clearance	0.0017	19	5	0.00014299	0.0022399	LIPA, SOAT1, LDLR, NPC1, NPC2
Assembly of active LPL and LIPC lipase complexes	0.0017	19	5	0.00014299	0.0022399	LIPC, LPL, APOA4, APOA5, APOC2
rRNA processing	0.0217	237	17	0.00014933	0.0022399	MT-ND4L, MT-ND4, MT-CO1, MT-TT, MT-TR, MT-ND2, MT-ND3, MT-ND1, MT-TH, MT-CO2, MT-TG, MT-CO3, MT-TS2, MT-ATP6, MT-ATP8, MT-RNR1, MT-CYB
Highly calcium permeable postsynaptic nicotinic acetylcholine receptors	0.001	11	4	0.00020063	0.0030095	CHRNB2, CHRNA3, CHRNA4, CHRNA7
The citric acid (TCA) cycle and respiratory electron transport	0.0161	176	14	0.0002045	0.0030675	MT-ND6, MT-ND4, MT-CO1, MT-ND2, MT-ND3, MT-ND1, MT-CO2, MT-CO3, MT-ATP6, DLD, DLST, RXRA, MT-ATP8, MT-CYB
Neutrophil degranulation	0.0438	479	26	0.00026935	0.0038998	NCSTN, ARSB, SERPINA3, SERPINA1, CTSS, OLR1, CD36, CTSD, CD33, FCER1G, MME, AHSG, GRN, GSTP1, CST3, ALOX5, MPO, PLAU, ADAM10, DSC1, VCP, PSEN1, CR1, NPC2, CAND1, TTR
TP53 Regulates Transcription of Death Receptors and Ligands	0.0011	12	4	0.00027856	0.0038998	TP63, TP53, TP73, FAS
Chylomicron clearance	0.0005	5	3	0.00030874	0.0043224	LIPC, APOE, LDLR
NOSTRIN mediated eNOS trafficking	0.0005	5	3	0.00030874	0.0043224	CAV1, DNM2, NOS3
Dissolution of Fibrin Clot	0.0012	13	4	0.00037613	0.0052659	SERPINE1, SERPINF2, PLAT, PLAU
Glutathione conjugation	0.0034	37	6	0.00041759	0.0054287	GSTM3, GSTM1, GSTO2, GSTO1, GSTP1, GSTT1
Respiratory electron transport, ATP synthesis by chemiosmotic coupling, and heat production by uncoupling proteins.	0.0114	125	11	0.00042614	0.0055398	MT-ND6, MT-ND4, MT-CO1, MT-ND2, MT-ND3, MT-ND1, MT-CO2, MT-CO3, MT-ATP6, MT-ATP8, MT-CYB
Acetylcholine binding and downstream events	0.0013	14	4	0.00049598	0.0064477	CHRNB2, CHRNA3, CHRNA4, CHRNA7
Postsynaptic nicotinic acetylcholine receptors	0.0013	14	4	0.00049598	0.0064477	CHRNB2, CHRNA3, CHRNA4, CHRNA7
VLDL clearance	0.0005	6	3	0.0005236	0.0068067	VLDLR, APOC4, APOC1
Collagen degradation	0.0037	40	6	0.00062595	0.0075114	CTSD, ADAM10, ADAM9, COL25A1, MMP1, MMP3
Innate Immune System	0.1044	1141	47	0.00066981	0.0080377	APP, C4B, C4A, MEF2A, PIK3R1, MEFV, NCSTN, ATP6V0A4, ARSB, SERPINA3, SERPINA1, CTSS, OLR1, CD36, CTSD, CD33, CCR2, FCER1G, MME, AHSG, GAB2, IL1B, TLR4, GRN, GSTP1, CST3, ALOX5, CLU, MPO, PLAU, ADAM10, DSC1, VCP, PSEN1, AGER, PIN1, NOS1, CR1, TRAF2, DNM2, LCK, NPC2, CRP, CAND1, TTR, NOS3, S100B
Metabolism of lipids	0.0681	744	34	0.00072552	0.0087063	CH25H, PIK3R1, HSD11B1, SGPL1, ARSB, ABCA1, CD36, SREBF1, PPARG, PPARA, PTGS2, RXRA, ALOX5, BCHE, NR1H2, AGT, CYP46A1, CHAT, CYP19A1, FDPS, UBE2I, VDR, CAV1, DHCR24, ALB, HMGCS2, APOA1, APOA5, PON3, PON2, PON1, LRP2, HMGCR, AGPAT1
Signaling by NTRKs	0.0124	135	11	0.00079684	0.0089763	MEF2A, PIK3R1, GRIN2B, TF, CDK5R1, BDNF, CDK5, CHD4, DNM2, NTRK1, NTRK2
Activated NTRK2 signals through FYN	0.0006	7	3	0.00081603	0.0089763	GRIN2B, BDNF, NTRK2
Highly sodium permeable postsynaptic acetylcholine nicotinic receptors	0.0006	7	3	0.00081603	0.0089763	CHRNB2, CHRNA3, CHRNA4
Activated NTRK2 signals through PI3K	0.0006	7	3	0.00081603	0.0089763	PIK3R1, BDNF, NTRK2
Metabolism of porphyrins	0.0026	28	5	0.00082607	0.0090867	HMOX1, COX15, COX10, ALB, ABCC2
Interleukin-1 processing	0.0007	8	3	0.0011955	0.0125	IL18, IL1A, IL1B
HDL assembly	0.0007	8	3	0.0011955	0.0125	A2M, ABCA1, APOA1
BDNF activates NTRK2 (TRKB) signaling	0.0002	2	2	0.0012468	0.0125	BDNF, NTRK2
Metabolism of serotonin	0.0002	2	2	0.0012468	0.0125	MAOA, ALDH2
Biosynthesis of electrophilic œâ-3 PUFA oxo-derivatives	0.0002	2	2	0.0012468	0.0125	PTGS2, ALOX5
Enzymatic degradation of Dopamine by monoamine oxidase	0.0002	2	2	0.0012468	0.0125	MAOA, COMT
ABC transporters in lipid homeostasis	0.0016	18	4	0.0012521	0.0125	ABCA2, ABCA7, ABCG1, APOA1
Metabolism of Angiotensinogen to Angiotensins	0.0016	18	4	0.0012521	0.0125	ACE, CTSD, MME, AGT
Respiratory electron transport	0.0092	101	9	0.001283	0.0128	MT-ND6, MT-ND4, MT-CO1, MT-ND2, MT-ND3, MT-ND1, MT-CO2, MT-CO3, MT-CYB
NR1H2 & NR1H3 regulate gene expression linked to lipogenesis	0.0008	9	3	0.0016707	0.0167	SREBF1, RXRA, NR1H2
Highly calcium permeable nicotinic acetylcholine receptors	0.0008	9	3	0.0016707	0.0167	CHRNB2, CHRNA3, CHRNA4
Activation of PUMA and translocation to mitochondria	0.0008	9	3	0.0016707	0.0167	TP63, TP53, TP73
Biological oxidations	0.0203	222	14	0.0018909	0.0189	MAOA, GSTM3, GSTM1, GSTO2, GSTO1, GSTP1, RXRA, COMT, CYP46A1, GSTT1, CYP19A1, NAT2, MTR, ALDH2
RUNX3 regulates p14-ARF	0.0009	10	3	0.0022494	0.0202	RUNX1, CDKN2A, TGFB1
Phase II - Conjugation of compounds	0.0101	110	9	0.0022753	0.0205	GSTM3, GSTM1, GSTO2, GSTO1, GSTP1, COMT, GSTT1, NAT2, MTR
Enzymatic degradation of dopamine by COMT	0.0003	3	2	0.0027587	0.0248	MAOA, COMT
Vitamin D (calciferol) metabolism	0.001	11	3	0.0029387	0.0264	UBE2I, VDR, LRP2
Extra-nuclear estrogen signaling	0.0068	74	7	0.0031467	0.0283	PIK3R1, CAV1, ESR1, ESR2, GNB3, MMP3, NOS3
Signaling by NOTCH1	0.0068	74	7	0.0031467	0.0283	APH1A, NCSTN, APH1B, PSENEN, ADAM10, PSEN2, PSEN1
Signaling by NTRK1 (TRKA)	0.0106	116	9	0.0032223	0.029	MEF2A, PIK3R1, TF, CDK5R1, CDK5, CHD4, DNM2, NTRK1, NTRK2
TRAF6 mediated NF-kB activation	0.0022	24	4	0.0035157	0.03	APP, AGER, TRAF2, S100B
Cell death signalling via NRAGE, NRIF and NADE	0.007	76	7	0.0036353	0.03	APH1A, NCSTN, APH1B, PSENEN, PSEN2, PSEN1, SOS2
G alpha (i) signalling events	0.0368	402	20	0.0036804	0.03	APP, LRAT, HSPG2, APOE, LPAR5, CCR2, LDLR, AGT, RGS6, LPL, CDK5, GNB3, APOA1, APOA4, LRP1, LRP2, LRP8, TTR, SST, APOC2
TP53 Regulates Transcription of Caspase Activators and Caspases	0.0011	12	3	0.003745	0.03	TP63, TP53, TP73
Presynaptic nicotinic acetylcholine receptors	0.0011	12	3	0.003745	0.03	CHRNB2, CHRNA3, CHRNA4
NGF-stimulated transcription	0.0037	40	5	0.003847	0.0308	TF, CDK5R1, CDK5, CHD4, DNM2
Death Receptor Signalling	0.0132	144	10	0.0042374	0.0339	APH1A, NCSTN, APH1B, PSENEN, FAS, TNF, PSEN2, PSEN1, TRAF2, SOS2
Iron uptake and transport	0.0054	59	6	0.004334	0.0347	HMOX1, ATP6V0A4, TF, HFE, IREB2, CAND1
SUMO E3 ligases SUMOylate target proteins	0.0155	169	11	0.0044653	0.0357	AR, TP53, PARP1, PPARG, PPARA, RXRA, CDKN2A, NR1H2, UBE2I, VDR, ESR1
Advanced glycosylation endproduct receptor signaling	0.0012	13	3	0.0046737	0.0374	APP, AGER, S100B
Dopamine clearance from the synaptic cleft	0.0004	4	2	0.0048231	0.0384	MAOA, COMT
Biosynthesis of DPA-derived SPMs	0.0004	4	2	0.0048231	0.0384	PTGS2, ALOX5
Biosynthesis of DPAn-3 SPMs	0.0004	4	2	0.0048231	0.0384	PTGS2, ALOX5
Activated NTRK2 signals through PLCG1	0.0004	4	2	0.0048231	0.0384	BDNF, NTRK2
Activation of gene expression by SREBF (SREBP)	0.0039	43	5	0.0051963	0.0384	SREBF1, PPARA, RXRA, FDPS, HMGCR
Signaling by NOTCH4	0.0075	82	7	0.0054508	0.0384	APH1A, NCSTN, APH1B, PSENEN, ADAM10, PSEN2, PSEN1
Nuclear Events (kinase and transcription factor activation)	0.0057	62	6	0.0054835	0.0384	MEF2A, TF, CDK5R1, CDK5, CHD4, DNM2
Heme biosynthesis	0.0013	14	3	0.00573	0.0401	COX15, COX10, ALB
Regulation of TP53 Activity through Association with Co-factors	0.0013	14	3	0.00573	0.0401	TP63, TP53, TP73
Methylation	0.0013	14	3	0.00573	0.0401	GSTO1, COMT, MTR
TP53 regulates transcription of several additional cell death genes whose specific roles in p53-dependent apoptosis remain uncertain	0.0013	14	3	0.00573	0.0401	TP63, TP53, TP73
SUMOylation	0.016	175	11	0.0057471	0.0402	AR, TP53, PARP1, PPARG, PPARA, RXRA, CDKN2A, NR1H2, UBE2I, VDR, ESR1
Caspase activation via extrinsic apoptotic signalling pathway	0.0026	28	4	0.0060213	0.0421	DAPK1, TLR4, FAS, TRAF2
Apoptosis	0.0164	179	11	0.0067516	0.0472	TP63, DAPK1, TP53, TP73, MAPT, TLR4, LMNA, CDKN2A, CARD8, FAS, TRAF2
Metabolism of nitric oxide: NOS3 activation and regulation	0.0014	15	3	0.0069182	0.0472	CAV1, DNM2, NOS3
NR1H2 & NR1H3 regulate gene expression linked to gluconeogenesis	0.0005	5	2	0.0074114	0.0472	PCK1, RXRA
NGF-independant TRKA activation	0.0005	5	2	0.0074114	0.0472	NTRK1, NTRK2
NR1H2 & NR1H3 regulate gene expression linked to triglyceride lipolysis in adipose	0.0005	5	2	0.0074114	0.0472	RXRA, NR1H2
Reelin signalling pathway	0.0005	5	2	0.0074114	0.0472	VLDLR, RELN
VLDL assembly	0.0005	5	2	0.0074114	0.0472	APOC4, APOC1
NTRK2 activates RAC1	0.0005	5	2	0.0074114	0.0472	BDNF, NTRK2
NR1H2 & NR1H3 regulate gene expression to limit cholesterol uptake	0.0005	5	2	0.0074114	0.0472	RXRA, NR1H2
Peptide hormone metabolism	0.0081	88	7	0.007874	0.0472	ACE, IGF1, CTSD, MME, BCHE, AGT, GNB3
Heme degradation	0.0015	16	3	0.0082422	0.0495	HMOX1, ALB, ABCC2
CRMPs in Sema3A signaling	0.0015	16	3	0.0082422	0.0495	CDK5R1, CDK5, GSK3B
Nervous system development	0.0514	562	24	0.0097922	0.0588	EPHA4, ANK3, EPHA1, PIK3R1, APH1A, NCSTN, APH1B, GRIN2B, VLDLR, PSENEN, GAB2, RELN, CDK5R1, ADAM10, CACNB2, PSEN2, PSEN1, EFNA5, PRNP, CDK5, GSK3B, DNM2, SOS2, HMGCR
Interleukin-1 family signaling	0.0127	139	9	0.0099922	0.06	APP, IL1RN, IL18, IL1A, IL1B, ALOX5, IL33, AGER, S100B
Activation of TRKA receptors	0.0005	6	2	0.0105	0.063	NTRK1, NTRK2
Scavenging by Class B Receptors	0.0005	6	2	0.0105	0.063	CD36, APOA1
Biosynthesis of EPA-derived SPMs	0.0005	6	2	0.0105	0.063	PTGS2, ALOX5
RUNX1 regulates transcription of genes involved in WNT signaling	0.0005	6	2	0.0105	0.063	RUNX1, ESR1
RUNX1 regulates estrogen receptor mediated transcription	0.0005	6	2	0.0105	0.063	RUNX1, ESR1
Activation of C3 and C5	0.0005	6	2	0.0105	0.063	C4B, C4A
Axon guidance	0.049	536	23	0.0108	0.0646	EPHA4, ANK3, EPHA1, PIK3R1, APH1A, NCSTN, APH1B, GRIN2B, VLDLR, PSENEN, GAB2, RELN, CDK5R1, ADAM10, CACNB2, PSEN2, PSEN1, EFNA5, PRNP, CDK5, GSK3B, DNM2, SOS2
ESR-mediated signaling	0.0176	192	11	0.011	0.0659	RUNX1, PIK3R1, CTSD, CCNT1, POU2F1, CAV1, ESR1, ESR2, GNB3, MMP3, NOS3
Caspase activation via Death Receptors in the presence of ligand	0.0016	18	3	0.0113	0.0679	TLR4, FAS, TRAF2
RORA activates gene expression	0.0016	18	3	0.0113	0.0679	SREBF1, PPARA, RXRA
Intrinsic Pathway for Apoptosis	0.0048	53	5	0.0121	0.0724	TP63, TP53, TP73, CDKN2A, CARD8
p75 NTR receptor-mediated signalling	0.0089	97	7	0.0129	0.0748	APH1A, NCSTN, APH1B, PSENEN, PSEN2, PSEN1, SOS2
Complex I biogenesis	0.005	55	5	0.014	0.0748	MT-ND6, MT-ND4, MT-ND2, MT-ND3, MT-ND1
RUNX3 regulates CDKN1A transcription	0.0006	7	2	0.0141	0.0748	TP53, TGFB1
ROS and RNS production in phagocytes	0.0033	36	4	0.0141	0.0748	ATP6V0A4, MPO, NOS1, NOS3
TP53 Regulates Transcription of Genes Involved in Cytochrome C Release	0.0018	20	3	0.015	0.0748	TP63, TP53, TP73
SUMOylation of transcription factors	0.0018	20	3	0.015	0.0748	TP53, CDKN2A, UBE2I
Regulation of cholesterol biosynthesis by SREBP (SREBF)	0.0051	56	5	0.015	0.0748	SREBF1, PPARA, RXRA, FDPS, HMGCR
FLT3 Signaling	0.0035	38	4	0.0168	0.084	PIK3R1, GAB2, LCK, CSK
ABC-family proteins mediated transport	0.0094	103	7	0.0173	0.0865	ABCA2, ABCA7, ABCG1, VCP, SEL1L, ABCC2, APOA1
Interleukin-18 signaling	0.0007	8	2	0.0181	0.0903	IL18, ALOX5
Vitamin C (ascorbate) metabolism	0.0007	8	2	0.0181	0.0903	GSTO2, GSTO1
MECP2 regulates transcription of neuronal ligands	0.0007	8	2	0.0181	0.0903	BDNF, SST
Arachidonic acid metabolism	0.0054	59	5	0.0183	0.0915	PTGS2, ALOX5, PON3, PON2, PON1
Nephrin family interactions	0.002	22	3	0.0192	0.0959	CD2AP, PIK3R1, MAGI2
Insertion of tail-anchored proteins into the endoplasmic reticulum membrane	0.002	22	3	0.0192	0.0959	APP, HMOX1, PRNP
PI5P, PP2A and IER3 Regulate PI3K/AKT Signaling	0.0097	106	7	0.0199	0.0993	PIK3R1, GAB2, IL33, FGF1, ESR1, ESR2, LCK

## Sheet: Supplementary Table2
TABLE 3 | Reactome pathway enrichment analysis results - AR genes
Pathway	RatioOfProteinInPathway	No. of total proteins in pathway	No. of hits in pathway	p-value	FDR value	Hit gene
Signaling by Interleukins	0.0414	452	59	1.1102e-16	8.6597e-15	APP, ATF2, MYC, AKT1, MIF, TP53, PIK3R1, HIF1A, STAT5A, STAT5B, JUN, GRB2, CDKN1A, IKBKB, JAK2, FOS, CTF1, PTGS2, RELA, STAT3, VEGFA, IRS1, IRS2, TNF, SQSTM1, SHC1, FOXO3, FOXO1, SOCS2, UBB, HSPA9, HSPA8, TGFB1, IL2, NFKB1, NFKB2, NFKBIA, IL6, IL7, BCL2, IL7R, HMGB1, PIK3CB, LMNB1, HSP90AA1, YWHAZ, CREB1, PIK3CA, IL2RG, CDC42, MAPK9, MAPK8, PTK2B, MAPK3, PTPN11, MAPK14, S100B, SOD2, SOD1
DNA Double-Strand Break Repair	0.0136	149	30	1.1102e-16	8.6597e-15	CHEK2, TP53, PRKDC, TP53BP1, XRCC6, XRCC5, ATM, ATR, FEN1, BRCA1, BRCA2, PARP1, SIRT6, PCNA, WRN, RPA1, NBN, BLM, UBB, ABL1, UBE2I, SUMO1, H2AFX, CCNA2, MAPK8, POLD1, RAD52, RAD51, ERCC4, ERCC1
PIP3 activates AKT signaling	0.0262	286	46	1.1102e-16	8.6597e-15	ATF2, AKT1, TP53, PDGFB, PIK3R1, EGR1, JUN, INSR, GRB2, CDKN1A, BMI1, PPARG, EGFR, RICTOR, IRS1, IRS2, PDGFRB, PDGFRA, FOXO4, FOXO3, FOXO1, UBB, FGF23, KL, ESR1, MDM2, FGFR1, GSK3B, GSK3A, PTEN, PIK3CB, PDPK1, NRG1, CREB1, PIK3CA, HDAC2, HDAC3, HDAC1, INS, ERBB2, MAPK3, EGF, PTPN11, MTOR, PML, STUB1
Intracellular signaling by second messengers	0.0298	326	49	1.1102e-16	8.6597e-15	ATF2, AKT1, PRKCD, PRKCA, TP53, PDGFB, PIK3R1, EGR1, JUN, INSR, GRB2, CDKN1A, BMI1, PPARG, EGFR, ADCY5, RICTOR, IRS1, IRS2, PDGFRB, PDGFRA, FOXO4, FOXO3, FOXO1, UBB, FGF23, KL, ESR1, MDM2, FGFR1, GSK3B, GSK3A, PTEN, PIK3CB, PDPK1, NRG1, CREB1, PIK3CA, HDAC2, HDAC3, HDAC1, INS, ERBB2, MAPK3, EGF, PTPN11, MTOR, PML, STUB1
Signaling by Receptor Tyrosine Kinases	0.0451	493	60	1.1102e-16	8.6597e-15	ATF2, AKT1, PRKCD, PRKCA, PDGFB, PIK3R1, APOE, STAT5A, EGR1, STAT5B, JUND, INSR, IGF2, IGF1, PTK2, GRB2, JAK2, HRAS, FOS, NCOR1, EGFR, RICTOR, STAT3, VEGFA, CTNNB1, IRS1, IRS2, IGF1R, EP300, PDGFRB, PDGFRA, SHC1, PSEN1, UBB, FGF23, KL, BDNF, ESR1, FGFR1, FLT1, PIK3CB, HSP90AA1, PDPK1, NRG1, NGF, CREB1, PIK3CA, INS, CDC42, ERBB2, PTK2B, MAPK3, PTPN1, EGF, PTPN11, MAPK14, S100B, MTOR, BAX, STUB1
Cytokine Signaling in Immune system	0.0644	704	70	1.1102e-16	8.6597e-15	APP, ATF2, MYC, AKT1, PRKCD, MIF, TP53, PIK3R1, HIF1A, STAT5A, EGR1, STAT5B, JUN, GRB2, CDKN1A, IKBKB, JAK2, HRAS, FOS, CTF1, PTGS2, RELA, RAE1, IFNB1, STAT3, VEGFA, IRS1, IRS2, TNF, SQSTM1, SHC1, FOXO3, FOXO1, SOCS2, UBB, HSPA9, HSPA8, TGFB1, IL2, NFKB1, NFKB2, NFKBIA, GH1, IL6, IL7, BCL2, PIN1, IL7R, HMGB1, PIK3CB, LMNB1, GHR, SUMO1, HSP90AA1, YWHAZ, CREB1, PIK3CA, IL2RG, CDC42, MAPK9, MAPK8, P…
FOXO-mediated transcription	0.006	66	22	1.1102e-16	8.6597e-15	AKT1, DDIT3, TXN, PCK1, PPARGC1A, CREBBP, CDKN1A, SIRT1, SIRT3, NR3C1, STK11, EP300, FOXO4, FOXO3, FOXO1, SIN3A, YWHAZ, CAT, HDAC2, HDAC1, INS, SOD2
RNA Polymerase II Transcription	0.1247	1363	110	1.1102e-16	8.6597e-15	RB1, ATF2, MT-CO1, SERPINE1, CHEK2, MYC, AKT1, TP63, MED1, AR, DDIT3, TP53, TXN, PRDX1, APOE, PCK1, PPARGC1A, CREBBP, JUN, ATM, ATR, TP73, CDKN1A, BRCA1, BMI1, PARP1, FOS, SIRT1, SIRT3, NCOR2, NCOR1, PPARG, PPARA, PCNA, HTT, EGFR, RELA, WRN, RICTOR, CDKN2B, CDKN2A, GSR, RPA1, GTF2H2, MLH1, VEGFA, CTNNB1, FAS, NR3C1, CTGF, STK11, EP300, NBN, IGFBP3, BLM, MAX, FOXO4, FOXO3, FOXO1, UBB, ABL1, TFAP2A…
Generic Transcription Pathway	0.1129	1234	110	1.1102e-16	8.6597e-15	RB1, ATF2, MT-CO1, SERPINE1, CHEK2, MYC, AKT1, TP63, MED1, AR, DDIT3, TP53, TXN, PRDX1, APOE, PCK1, PPARGC1A, CREBBP, JUN, ATM, ATR, TP73, CDKN1A, BRCA1, BMI1, PARP1, FOS, SIRT1, SIRT3, NCOR2, NCOR1, PPARG, PPARA, PCNA, HTT, EGFR, RELA, WRN, RICTOR, CDKN2B, CDKN2A, GSR, RPA1, GTF2H2, MLH1, VEGFA, CTNNB1, FAS, NR3C1, CTGF, STK11, EP300, NBN, IGFBP3, BLM, MAX, FOXO4, FOXO3, FOXO1, UBB, ABL1, TFAP2A…
Cellular responses to stress	0.0507	554	61	1.1102e-16	8.6597e-15	RB1, ATF2, AR, DDIT3, TP53, TXN, HIF1A, PRDX1, CREBBP, JUN, ATM, ATR, CDKN1A, BMI1, FOS, TERF1, SIRT1, TERF2, GSTP1, RELA, HSF1, RAE1, CDKN2B, CDKN2A, IFNB1, GSR, STAT3, RPA1, VEGFA, HSPA1B, HSPA1A, NR3C1, EP300, NBN, MAP3K5, EEF1A1, VCP, UBB, HSPA9, HSPA8, NFKB1, IL6, SP1, MDM2, GSK3B, LMNB1, HSP90AA1, GPX1, H2AFX, CCNA2, TFDP1, CAT, CEBPB, MAPK9, MAPK8, E2F1, MAPK3, MAPK14, SOD2, MTOR, SOD1
SUMO E3 ligases SUMOylate target proteins	0.0155	169	36	1.1102e-16	8.6597e-15	AR, TP53, TP53BP1, PPARGC1A, CREBBP, TOP2A, TOP2B, BRCA1, BMI1, PARP1, NCOR2, PPARG, PPARA, PCNA, RELA, WRN, RAE1, CDKN2A, RPA1, NR3C1, EP300, HIC1, BLM, TFAP2A, UBE2I, ESR1, NFKB2, NFKBIA, MDM2, SUMO1, SIN3A, TOP1, HDAC2, HDAC1, PML, RAD52
Cellular Senescence	0.0154	168	32	1.1102e-16	8.6597e-15	RB1, TP53, TXN, JUN, ATM, CDKN1A, BMI1, FOS, TERF1, TERF2, RELA, CDKN2B, CDKN2A, IFNB1, STAT3, NBN, MAP3K5, UBB, NFKB1, IL6, SP1, MDM2, LMNB1, H2AFX, CCNA2, TFDP1, CEBPB, MAPK9, MAPK8, E2F1, MAPK3, MAPK14
Transcriptional Regulation by TP53	0.0337	368	51	1.1102e-16	8.6597e-15	ATF2, MT-CO1, CHEK2, AKT1, TP63, TP53, TXN, PRDX1, CREBBP, JUN, ATM, ATR, TP73, CDKN1A, BRCA1, FOS, PCNA, WRN, RICTOR, CDKN2A, GSR, RPA1, GTF2H2, MLH1, FAS, STK11, EP300, NBN, IGFBP3, BLM, UBB, CDK7, CDK1, MDM2, PIN1, PTEN, TBP, PDPK1, YWHAZ, CCNA2, TFDP1, HDAC2, HDAC1, E2F1, MAPK14, MTOR, PML, ERCC3, ERCC2, BAX, TAF1
SUMOylation	0.016	175	36	1.1102e-16	8.6597e-15	AR, TP53, TP53BP1, PPARGC1A, CREBBP, TOP2A, TOP2B, BRCA1, BMI1, PARP1, NCOR2, PPARG, PPARA, PCNA, RELA, WRN, RAE1, CDKN2A, RPA1, NR3C1, EP300, HIC1, BLM, TFAP2A, UBE2I, ESR1, NFKB2, NFKBIA, MDM2, SUMO1, SIN3A, TOP1, HDAC2, HDAC1, PML, RAD52
Regulation of TP53 Activity	0.0146	160	29	4.4409e-16	3.2419e-14	CHEK2, AKT1, TP63, TP53, ATM, ATR, TP73, BRCA1, WRN, RICTOR, CDKN2A, RPA1, STK11, EP300, NBN, BLM, UBB, CDK1, MDM2, PIN1, TBP, PDPK1, CCNA2, HDAC2, HDAC1, MAPK14, MTOR, PML, TAF1
Homology Directed Repair	0.011	120	24	1.9873e-14	1.3712e-12	TP53BP1, ATM, ATR, FEN1, BRCA1, BRCA2, PARP1, SIRT6, PCNA, WRN, RPA1, NBN, BLM, UBB, ABL1, UBE2I, SUMO1, H2AFX, CCNA2, POLD1, RAD52, RAD51, ERCC4, ERCC1
Signaling by Nuclear Receptors	0.0249	272	34	4.8073e-14	3.0137e-12	ATF2, MYC, AKT1, MED1, CETP, PIK3R1, APOE, PCK1, CREBBP, JUN, JUND, PTK2, HRAS, FOS, NCOR2, NCOR1, EGFR, IGF1R, EP300, SHC1, FOXO3, ESR1, SP1, BCL2, HSP90AA1, TBP, PDPK1, H2AFX, CREB1, PIK3CA, HDAC3, HDAC1, MAPK3, EGF
Negative regulation of the PI3K/AKT network	0.0103	113	23	4.9405e-14	3.0137e-12	AKT1, PDGFB, PIK3R1, INSR, GRB2, EGFR, IRS1, IRS2, PDGFRB, PDGFRA, FGF23, KL, ESR1, FGFR1, PTEN, PIK3CB, NRG1, PIK3CA, INS, ERBB2, MAPK3, EGF, PTPN11
PI5P, PP2A and IER3 Regulate PI3K/AKT Signaling	0.0097	106	22	1.2168e-13	7.0575e-12	AKT1, PDGFB, PIK3R1, INSR, GRB2, EGFR, IRS1, IRS2, PDGFRB, PDGFRA, FGF23, KL, ESR1, FGFR1, PIK3CB, NRG1, PIK3CA, INS, ERBB2, MAPK3, EGF, PTPN11
ESR-mediated signaling	0.0176	192	28	2.6001e-13	1.4301e-11	ATF2, MYC, AKT1, MED1, PIK3R1, CREBBP, JUN, JUND, PTK2, HRAS, FOS, EGFR, IGF1R, EP300, SHC1, FOXO3, ESR1, SP1, BCL2, HSP90AA1, TBP, PDPK1, H2AFX, CREB1, PIK3CA, HDAC1, MAPK3, EGF
HDR through Homologous Recombination (HRR) or Single Strand Annealing (SSA)	0.0104	114	22	5.0282e-13	2.6147e-11	TP53BP1, ATM, ATR, BRCA1, BRCA2, SIRT6, PCNA, WRN, RPA1, NBN, BLM, UBB, ABL1, UBE2I, SUMO1, H2AFX, CCNA2, POLD1, RAD52, RAD51, ERCC4, ERCC1
IGF1R signaling cascade	0.0048	53	16	1.236e-12	6.1801e-11	PIK3R1, IGF2, IGF1, GRB2, HRAS, IRS1, IRS2, IGF1R, SHC1, FGF23, KL, FGFR1, PIK3CB, PDPK1, PIK3CA, PTPN11
Insulin receptor signalling cascade	0.0049	54	16	1.6294e-12	7.4951e-11	PIK3R1, INSR, GRB2, HRAS, IRS1, IRS2, SHC1, FGF23, KL, FGFR1, PIK3CB, PDPK1, PIK3CA, INS, MAPK3, PTPN11
Signaling by Type 1 Insulin-like Growth Factor 1 Receptor (IGF1R)	0.0049	54	16	1.6294e-12	7.4951e-11	PIK3R1, IGF2, IGF1, GRB2, HRAS, IRS1, IRS2, IGF1R, SHC1, FGF23, KL, FGFR1, PIK3CB, PDPK1, PIK3CA, PTPN11
FOXO-mediated transcription of oxidative stress, metabolic and neuronal genes	0.0027	30	13	2.0025e-12	8.811e-11	PCK1, PPARGC1A, SIRT3, NR3C1, FOXO4, FOXO3, FOXO1, SIN3A, CAT, HDAC2, HDAC1, INS, SOD2
Signaling by Erythropoietin	0.0023	25	12	4.4512e-12	1.8695e-10	PIK3R1, PLCG2, STAT5A, STAT5B, GRB2, JAK2, HRAS, IRS2, SHC1, PIK3CB, PIK3CA, EPOR
Signaling by ERBB2	0.0046	50	15	6.8776e-12	2.751e-10	AKT1, PRKCD, PRKCA, PIK3R1, GRB2, HRAS, EGFR, SHC1, UBB, HSP90AA1, NRG1, PIK3CA, ERBB2, EGF, STUB1
IRS-related events triggered by IGF1R	0.0048	52	15	1.1836e-11	4.616e-10	PIK3R1, IGF2, IGF1, GRB2, HRAS, IRS1, IRS2, IGF1R, FGF23, KL, FGFR1, PIK3CB, PDPK1, PIK3CA, PTPN11
Extra-nuclear estrogen signaling	0.0068	74	17	1.6817e-11	6.3904e-10	AKT1, PIK3R1, PTK2, HRAS, FOS, EGFR, IGF1R, SHC1, FOXO3, ESR1, BCL2, HSP90AA1, PDPK1, CREB1, PIK3CA, MAPK3, EGF
Transcriptional regulation by the AP-2 (TFAP2) family of transcription factors	0.0033	36	13	1.8702e-11	6.7327e-10	MYC, APOE, CREBBP, CDKN1A, EGFR, VEGFA, EP300, TFAP2A, UBE2I, ESR1, SUMO1, HSPD1, ERBB2
Signaling by Leptin	0.001	11	9	2.1234e-11	7.4319e-10	STAT5A, STAT5B, JAK2, STAT3, IRS1, IRS2, LEPR, PTPN11, LEP
Interleukin-4 and Interleukin-13 signaling	0.0102	112	20	2.312e-11	7.8609e-10	MYC, AKT1, TP53, PIK3R1, HIF1A, CDKN1A, JAK2, FOS, PTGS2, STAT3, VEGFA, TNF, FOXO3, FOXO1, HSPA8, TGFB1, IL6, BCL2, HSP90AA1, IL2RG
Downstream signal transduction	0.0027	29	12	2.4138e-11	7.9657e-10	PDGFB, PIK3R1, STAT5A, STAT5B, GRB2, HRAS, STAT3, PDGFRB, PDGFRA, PIK3CB, PIK3CA, PTPN11
MAPK family signaling cascades	0.0298	326	33	3.077e-11	9.6301e-10	MYC, PDGFB, PIK3R1, JUN, PTK2, GRB2, RET, JAK2, HRAS, EGFR, IRS1, IRS2, PDGFRB, PDGFRA, SHC1, FOXO3, FOXO1, UBB, FGF23, KL, IL2, IL6, CDK1, FGFR1, PIK3CB, NRG1, PIK3CA, IL2RG, CDC42, ERBB2, MAPK3, EGF, PTPN11
Cellular response to heat stress	0.0092	101	19	3.1065e-11	9.6301e-10	CREBBP, ATM, ATR, SIRT1, HSF1, RAE1, RPA1, HSPA1B, HSPA1A, EP300, EEF1A1, VCP, UBB, HSPA9, HSPA8, GSK3B, HSP90AA1, MAPK3, MTOR
Signaling by ERBB4	0.0053	58	15	5.3134e-11	1.594e-09	PIK3R1, APOE, STAT5A, GRB2, HRAS, NCOR1, EGFR, SHC1, PSEN1, UBB, ESR1, NRG1, PIK3CA, EGF, S100B
Growth hormone receptor signaling	0.0022	24	11	5.6778e-11	1.6466e-09	STAT5A, STAT5B, JAK2, STAT3, IRS1, IRS2, SOCS2, GH1, GHR, MAPK3, PTPN1
Apoptosis	0.0164	179	24	7.6816e-11	2.2277e-09	AKT1, TP63, PRKCD, TP53, PTK2, TP73, MAPT, LMNA, CDKN2A, STAT3, CTNNB1, FAS, UBB, BCL2, HMGB2, HMGB1, LMNB1, YWHAZ, TFDP1, MAPK8, E2F1, BAK1, MAPK3, BAX
Signaling by NTRKs	0.0124	135	21	8.8169e-11	2.4687e-09	ATF2, PIK3R1, EGR1, JUND, GRB2, HRAS, FOS, STAT3, IRS1, IRS2, EP300, SHC1, BDNF, PIK3CB, NGF, CREB1, PIK3CA, MAPK3, PTPN11, MAPK14, BAX
Oxidative Stress Induced Senescence	0.0087	95	18	9.2642e-11	2.5013e-09	TP53, TXN, JUN, BMI1, FOS, CDKN2B, CDKN2A, IFNB1, MAP3K5, UBB, MDM2, H2AFX, TFDP1, MAPK9, MAPK8, E2F1, MAPK3, MAPK14
Transcriptional regulation of white adipocyte differentiation	0.0077	84	17	1.1555e-10	3.0044e-09	MED1, PCK1, PPARGC1A, CREBBP, NCOR2, NCOR1, PPARG, PPARA, RELA, TNF, EP300, TGFB1, NFKB1, CEBPA, CEBPB, HDAC3, LEP
TRIF(TICAM1)-mediated TLR4 signaling	0.0089	97	18	1.288e-10	3.22e-09	APP, ATF2, JUN, IKBKB, FOS, RELA, UBB, NFKB1, NFKB2, NFKBIA, HMGB1, CREB1, MAPK9, MAPK8, MAPK3, PTPN11, MAPK14, S100B
MyD88-independent TLR4 cascade	0.0089	97	18	1.288e-10	3.22e-09	APP, ATF2, JUN, IKBKB, FOS, RELA, UBB, NFKB1, NFKB2, NFKBIA, HMGB1, CREB1, MAPK9, MAPK8, MAPK3, PTPN11, MAPK14, S100B
MyD88 cascade initiated on plasma membrane	0.0078	85	17	1.3813e-10	3.315e-09	APP, ATF2, JUN, IKBKB, FOS, RELA, UBB, NFKB1, NFKB2, NFKBIA, HMGB1, CREB1, MAPK9, MAPK8, MAPK3, MAPK14, S100B
Toll Like Receptor 10 (TLR10) Cascade	0.0078	85	17	1.3813e-10	3.315e-09	APP, ATF2, JUN, IKBKB, FOS, RELA, UBB, NFKB1, NFKB2, NFKBIA, HMGB1, CREB1, MAPK9, MAPK8, MAPK3, MAPK14, S100B
Toll Like Receptor 5 (TLR5) Cascade	0.0078	85	17	1.3813e-10	3.315e-09	APP, ATF2, JUN, IKBKB, FOS, RELA, UBB, NFKB1, NFKB2, NFKBIA, HMGB1, CREB1, MAPK9, MAPK8, MAPK3, MAPK14, S100B
Formation of Incision Complex in GG-NER	0.0039	43	13	1.6076e-10	3.6975e-09	XPA, PARP1, RPA1, GTF2H2, UBB, UBE2I, CDK7, SUMO1, ERCC3, ERCC4, ERCC1, ERCC2, ERCC5
Intrinsic Pathway for Apoptosis	0.0048	53	14	1.7926e-10	4.123e-09	AKT1, TP63, TP53, TP73, CDKN2A, STAT3, BCL2, YWHAZ, TFDP1, MAPK8, E2F1, BAK1, MAPK3, BAX
Dual incision in TC-NER	0.0059	65	15	2.5038e-10	5.5083e-09	XPA, PCNA, RPA1, GTF2H2, EP300, UBB, CDK7, POLD1, ERCC3, ERCC4, ERCC1, ERCC2, ERCC8, ERCC5, ERCC6
Platelet activation, signaling and aggregation	0.0238	260	28	2.7285e-10	5.7875e-09	APP, SERPINE1, AKT1, PRKCD, PRKCA, PDGFB, PIK3R1, PLCG2, A2M, IGF2, IGF1, PTK2, GRB2, VEGFA, CLU, SHC1, TGFB1, PIK3CB, PDPK1, YWHAZ, PIK3CA, CDC42, MAPK3, PTPN1, EGF, PTPN11, MAPK14, SOD1
TRAF6 mediated induction of NFkB and MAP kinases upon TLR7/8 or 9 activation	0.0081	89	17	2.756e-10	5.7875e-09	APP, ATF2, JUN, IKBKB, FOS, RELA, UBB, NFKB1, NFKB2, NFKBIA, HMGB1, CREB1, MAPK9, MAPK8, MAPK3, MAPK14, S100B
Regulation of TP53 Degradation	0.0033	36	12	2.7598e-10	5.7956e-09	CHEK2, AKT1, TP53, ATM, RICTOR, CDKN2A, UBB, CDK1, MDM2, PDPK1, CCNA2, MTOR
MyD88 dependent cascade initiated on endosome	0.0082	90	17	3.2575e-10	6.5151e-09	APP, ATF2, JUN, IKBKB, FOS, RELA, UBB, NFKB1, NFKB2, NFKBIA, HMGB1, CREB1, MAPK9, MAPK8, MAPK3, MAPK14, S100B
Regulation of FOXO transcriptional activity by acetylation	0.0009	10	8	3.3365e-10	6.6731e-09	TXN, CREBBP, SIRT1, SIRT3, EP300, FOXO4, FOXO3, FOXO1
Signaling by Insulin receptor	0.0071	78	16	3.3906e-10	6.7812e-09	PIK3R1, INSR, GRB2, HRAS, IRS1, IRS2, SHC1, FGF23, KL, FGFR1, PIK3CB, PDPK1, PIK3CA, INS, MAPK3, PTPN11
Regulation of TP53 Expression and Degradation	0.0034	37	12	3.7485e-10	6.9302e-09	CHEK2, AKT1, TP53, ATM, RICTOR, CDKN2A, UBB, CDK1, MDM2, PDPK1, CCNA2, MTOR
HDR through Single Strand Annealing (SSA)	0.0034	37	12	3.7485e-10	6.9302e-09	ATM, ATR, BRCA1, WRN, RPA1, NBN, BLM, ABL1, RAD52, RAD51, ERCC4, ERCC1
Toll Like Receptor 7/8 (TLR7/8) Cascade	0.0083	91	17	3.8423e-10	6.9302e-09	APP, ATF2, JUN, IKBKB, FOS, RELA, UBB, NFKB1, NFKB2, NFKBIA, HMGB1, CREB1, MAPK9, MAPK8, MAPK3, MAPK14, S100B
Signaling by VEGF	0.0095	104	18	3.8501e-10	6.9302e-09	AKT1, PRKCD, PRKCA, PIK3R1, PTK2, HRAS, RICTOR, VEGFA, CTNNB1, FLT1, PIK3CB, HSP90AA1, PDPK1, PIK3CA, CDC42, PTK2B, MAPK14, MTOR
Regulation of TP53 Activity through Phosphorylation	0.0084	92	17	4.5228e-10	8.141e-09	CHEK2, TP53, ATM, ATR, BRCA1, WRN, RPA1, STK11, NBN, BLM, UBB, MDM2, PIN1, TBP, CCNA2, MAPK14, TAF1
Toll Like Receptor 3 (TLR3) Cascade	0.0085	93	17	5.3131e-10	9.5635e-09	APP, ATF2, JUN, IKBKB, FOS, RELA, UBB, NFKB1, NFKB2, NFKBIA, HMGB1, CREB1, MAPK9, MAPK8, MAPK3, MAPK14, S100B
Toll Like Receptor 9 (TLR9) Cascade	0.0086	94	17	6.2292e-10	1.059e-08	APP, ATF2, JUN, IKBKB, FOS, RELA, UBB, NFKB1, NFKB2, NFKBIA, HMGB1, CREB1, MAPK9, MAPK8, MAPK3, MAPK14, S100B
VEGFA-VEGFR2 Pathway	0.0087	95	17	7.2892e-10	1.2392e-08	AKT1, PRKCD, PRKCA, PIK3R1, PTK2, HRAS, RICTOR, VEGFA, CTNNB1, PIK3CB, HSP90AA1, PDPK1, PIK3CA, CDC42, PTK2B, MAPK14, MTOR
Toll Like Receptor 2 (TLR2) Cascade	0.0088	96	17	8.5136e-10	1.3622e-08	APP, ATF2, JUN, IKBKB, FOS, RELA, UBB, NFKB1, NFKB2, NFKBIA, HMGB1, CREB1, MAPK9, MAPK8, MAPK3, MAPK14, S100B
MyD88:MAL(TIRAP) cascade initiated on plasma membrane	0.0088	96	17	8.5136e-10	1.3622e-08	APP, ATF2, JUN, IKBKB, FOS, RELA, UBB, NFKB1, NFKB2, NFKBIA, HMGB1, CREB1, MAPK9, MAPK8, MAPK3, MAPK14, S100B
Toll Like Receptor TLR6:TLR2 Cascade	0.0088	96	17	8.5136e-10	1.3622e-08	APP, ATF2, JUN, IKBKB, FOS, RELA, UBB, NFKB1, NFKB2, NFKBIA, HMGB1, CREB1, MAPK9, MAPK8, MAPK3, MAPK14, S100B
Toll Like Receptor TLR1:TLR2 Cascade	0.0088	96	17	8.5136e-10	1.3622e-08	APP, ATF2, JUN, IKBKB, FOS, RELA, UBB, NFKB1, NFKB2, NFKBIA, HMGB1, CREB1, MAPK9, MAPK8, MAPK3, MAPK14, S100B
Nucleotide Excision Repair	0.0101	110	18	9.2187e-10	1.475e-08	XPA, PARP1, PCNA, RPA1, GTF2H2, EP300, UBB, UBE2I, CDK7, SUMO1, POLD1, ERCC3, ERCC4, ERCC1, ERCC2, ERCC8, ERCC5, ERCC6
Dual Incision in GG-NER	0.0038	41	12	1.1738e-09	1.7634e-08	XPA, PARP1, PCNA, RPA1, GTF2H2, UBB, POLD1, ERCC3, ERCC4, ERCC1, ERCC2, ERCC5
Toll Like Receptor 4 (TLR4) Cascade	0.0115	126	19	1.1756e-09	1.7634e-08	APP, ATF2, PLCG2, JUN, IKBKB, FOS, RELA, UBB, NFKB1, NFKB2, NFKBIA, HMGB1, CREB1, MAPK9, MAPK8, MAPK3, PTPN11, MAPK14, S100B
Interleukin-7 signaling	0.0023	25	10	1.5535e-09	2.3302e-08	PIK3R1, STAT5A, STAT5B, STAT3, IRS1, IRS2, SOCS2, IL7, IL7R, IL2RG
MAPK1/MAPK3 signaling	0.0258	282	28	1.6134e-09	2.4201e-08	PDGFB, PIK3R1, PTK2, GRB2, RET, JAK2, HRAS, EGFR, IRS1, IRS2, PDGFRB, PDGFRA, SHC1, UBB, FGF23, KL, IL2, IL6, CDK1, FGFR1, PIK3CB, NRG1, PIK3CA, IL2RG, ERBB2, MAPK3, EGF, PTPN11
Meiosis	0.0081	88	16	1.8611e-09	2.7916e-08	ATM, ATR, BRCA1, BRCA2, TERF1, TERF2, LMNA, RPA1, MLH1, NBN, BLM, UBE2I, LMNB1, SUN1, H2AFX, RAD51
Signaling by NTRK1 (TRKA)	0.0106	116	18	2.092e-09	2.9288e-08	ATF2, PIK3R1, EGR1, JUND, GRB2, HRAS, FOS, STAT3, IRS1, IRS2, EP300, SHC1, PIK3CB, NGF, CREB1, PIK3CA, MAPK3, MAPK14
NF-kB is activated and signals survival	0.0012	13	8	2.5473e-09	3.5663e-08	NGFR, IKBKB, RELA, SQSTM1, UBB, NFKB1, NFKBIA, NGF
Interleukin-2 family signaling	0.004	44	12	2.5599e-09	3.5838e-08	PIK3R1, STAT5A, STAT5B, GRB2, JAK2, STAT3, SHC1, IL2, PIK3CB, PIK3CA, IL2RG, PTK2B
Interleukin-3, Interleukin-5 and GM-CSF signaling	0.004	44	12	2.5599e-09	3.5838e-08	PIK3R1, STAT5A, STAT5B, GRB2, JAK2, SHC1, IL2, PIK3CB, YWHAZ, PIK3CA, IL2RG, PTPN11
Transcription-Coupled Nucleotide Excision Repair (TC-NER)	0.0071	78	15	2.8713e-09	3.9076e-08	XPA, PCNA, RPA1, GTF2H2, EP300, UBB, CDK7, POLD1, ERCC3, ERCC4, ERCC1, ERCC2, ERCC8, ERCC5, ERCC6
Mitotic G1 phase and G1/S transition	0.0136	149	20	3.0059e-09	3.9076e-08	RB1, MYC, AKT1, POLA1, TOP2A, CDKN1A, JAK2, PCNA, CDKN2B, CDKN2A, RPA1, MAX, UBB, ABL1, CDK7, CDK1, CCNA2, TFDP1, HDAC1, E2F1
Cell Cycle, Mitotic	0.0485	530	39	4.1672e-09	5.4174e-08	RB1, MYC, AKT1, PRKCA, CSNK1E, TP53, POLA1, TOP2A, CDKN1A, FEN1, JAK2, EMD, PCNA, LMNA, RAE1, CDKN2B, CDKN2A, RPA1, BUB1B, EP300, MAX, UBB, ABL1, UBE2I, CDK7, CDK1, GSK3B, FOXM1, LMNB1, SUMO1, HSP90AA1, H2AFX, CCNA2, TFDP1, HDAC1, POLD1, E2F1, BUB3, MAPK3
FLT3 Signaling	0.0035	38	11	6.4959e-09	8.4447e-08	AKT1, PIK3R1, STAT5A, STAT5B, GRB2, HRAS, FOXO3, SOCS2, UBB, PIK3CA, PTPN11
IRS-mediated signalling	0.0044	48	12	6.6446e-09	8.638e-08	PIK3R1, GRB2, HRAS, IRS1, IRS2, FGF23, KL, FGFR1, PIK3CB, PDPK1, PIK3CA, PTPN11
Global Genome Nucleotide Excision Repair (GG-NER)	0.0077	84	15	7.6153e-09	9.8999e-08	XPA, PARP1, PCNA, RPA1, GTF2H2, UBB, UBE2I, CDK7, SUMO1, POLD1, ERCC3, ERCC4, ERCC1, ERCC2, ERCC5
SHC1 events in ERBB2 signaling	0.002	22	9	8.5104e-09	1.1064e-07	PRKCD, PRKCA, GRB2, HRAS, EGFR, SHC1, NRG1, ERBB2, EGF
Signal attenuation	0.0009	10	7	1.0715e-08	1.2858e-07	INSR, GRB2, IRS1, IRS2, SHC1, INS, MAPK3
Activation of the AP-1 family of transcription factors	0.0009	10	7	1.0715e-08	1.2858e-07	ATF2, JUN, FOS, MAPK9, MAPK8, MAPK3, MAPK14
p75NTR signals via NF-kB	0.0015	16	8	1.2553e-08	1.5064e-07	NGFR, IKBKB, RELA, SQSTM1, UBB, NFKB1, NFKBIA, NGF
Transcriptional Regulation by MECP2	0.0058	63	13	1.4652e-08	1.7583e-07	NCOR2, NCOR1, PPARG, HTT, BDNF, PTEN, SIN3A, CREB1, HDAC2, HDAC3, HDAC1, PTPN1, SST
Estrogen-dependent nuclear events downstream of ESR-membrane signaling	0.0022	24	9	1.7813e-08	2.1375e-07	AKT1, PTK2, FOS, EGFR, FOXO3, BCL2, CREB1, MAPK3, EGF
Signaling by PDGF	0.0048	53	12	1.9493e-08	2.3392e-07	PDGFB, PIK3R1, STAT5A, STAT5B, GRB2, HRAS, STAT3, PDGFRB, PDGFRA, PIK3CB, PIK3CA, PTPN11
G2/M DNA damage checkpoint	0.0071	78	14	2.2737e-08	2.7284e-07	CHEK2, TP53, TP53BP1, ATM, ATR, BRCA1, WRN, RPA1, NBN, BLM, CDK1, SUMO1, H2AFX, YWHAZ
Toll-like Receptor Cascades	0.014	153	19	2.5444e-08	3.0532e-07	APP, ATF2, PLCG2, JUN, IKBKB, FOS, RELA, UBB, NFKB1, NFKB2, NFKBIA, HMGB1, CREB1, MAPK9, MAPK8, MAPK3, PTPN11, MAPK14, S100B
PI3K Cascade	0.004	44	11	2.8472e-08	3.1319e-07	PIK3R1, GRB2, IRS1, IRS2, FGF23, KL, FGFR1, PIK3CB, PDPK1, PIK3CA, PTPN11
Oncogene Induced Senescence	0.0032	35	10	3.5923e-08	3.9515e-07	RB1, TP53, CDKN2B, CDKN2A, UBB, SP1, MDM2, TFDP1, E2F1, MAPK3
Processing of DNA double-strand break ends	0.0074	81	14	3.603e-08	3.9633e-07	TP53BP1, ATM, ATR, BRCA1, SIRT6, WRN, RPA1, NBN, BLM, UBB, UBE2I, SUMO1, H2AFX, CCNA2
Senescence-Associated Secretory Phenotype (SASP)	0.0075	82	14	4.1824e-08	4.6006e-07	JUN, CDKN1A, FOS, RELA, CDKN2B, CDKN2A, STAT3, UBB, NFKB1, IL6, H2AFX, CCNA2, CEBPB, MAPK3
Processive synthesis on the C-strand of the telomere	0.0017	19	8	4.6463e-08	5.1109e-07	FEN1, TERF1, TERF2, PCNA, WRN, RPA1, BLM, POLD1
G0 and Early G1	0.0025	27	9	4.81e-08	5.291e-07	MYC, TOP2A, PCNA, MAX, CDK1, CCNA2, TFDP1, HDAC1, E2F1
Signaling by NOTCH	0.0199	217	22	6.8457e-08	7.2397e-07	MYC, AKT1, TP53, HIF1A, CREBBP, JUN, SIRT6, NCOR2, NCOR1, EGFR, EP300, PSEN1, UBB, H2AFX, YWHAZ, CREB1, TFDP1, HDAC2, HDAC3, HDAC1, E2F1, EGF
SUMOylation of transcription factors	0.0018	20	8	6.8509e-08	7.2397e-07	TP53, TP53BP1, CDKN2A, HIC1, TFAP2A, UBE2I, MDM2, SUMO1
RAF/MAP kinase cascade	0.0253	276	25	7.2397e-08	7.2397e-07	PDGFB, PIK3R1, PTK2, GRB2, RET, JAK2, HRAS, EGFR, IRS1, IRS2, PDGFRB, PDGFRA, SHC1, UBB, FGF23, KL, IL2, FGFR1, PIK3CB, NRG1, PIK3CA, IL2RG, ERBB2, MAPK3, EGF
Recruitment and ATM-mediated phosphorylation of repair and signaling proteins at DNA double strand breaks	0.0055	60	12	7.3759e-08	7.3759e-07	CHEK2, TP53, TP53BP1, ATM, BRCA1, NBN, UBB, ABL1, UBE2I, SUMO1, H2AFX, MAPK8
Signaling by TGF-beta Receptor Complex	0.0067	73	13	7.9331e-08	7.9331e-07	SERPINE1, MYC, PARP1, NCOR2, NCOR1, CDKN2B, PPP1CA, UBB, TGFB1, SP1, TFDP1, HDAC1, STUB1
DNA Double Strand Break Response	0.0056	61	12	8.7936e-08	8.7936e-07	CHEK2, TP53, TP53BP1, ATM, BRCA1, NBN, UBB, ABL1, UBE2I, SUMO1, H2AFX, MAPK8
Regulation of PTEN gene transcription	0.0056	61	12	8.7936e-08	8.7936e-07	ATF2, TP53, EGR1, JUN, BMI1, PPARG, PTEN, HDAC2, HDAC3, HDAC1, MAPK3, MTOR
Signaling by FGFR1	0.0046	50	11	1.0152e-07	1.0152e-06	PIK3R1, GRB2, HRAS, SHC1, UBB, FGF23, KL, FGFR1, PIK3CA, MAPK3, PTPN11
Activation of BH3-only proteins	0.0027	30	9	1.1615e-07	1.1615e-06	AKT1, TP63, TP53, TP73, BCL2, YWHAZ, TFDP1, MAPK8, E2F1
Extension of Telomeres	0.0047	51	11	1.2342e-07	1.2342e-06	TERT, POLA1, FEN1, TERF1, TERF2, PCNA, WRN, RPA1, BLM, CCNA2, POLD1
Cytosolic sensors of pathogen-associated DNA	0.0058	63	12	1.238e-07	1.238e-06	PRKDC, CREBBP, XRCC6, XRCC5, IKBKB, RELA, CTNNB1, EP300, UBB, NFKB1, NFKB2, NFKBIA
Transcriptional regulation by RUNX2	0.011	120	16	1.2857e-07	1.2857e-06	RB1, AKT1, AR, PPARGC1A, CDKN1A, NR3C1, UBB, ABL1, ESR1, CDK1, GSK3B, HDAC3, PPM1D, MAPK3, BAX, STUB1
DDX58/IFIH1-mediated induction of interferon-alpha/beta	0.007	77	13	1.4499e-07	1.305e-06	APP, CREBBP, IKBKB, RELA, IFNB1, EP300, UBB, NFKB1, NFKB2, NFKBIA, PIN1, HMGB1, S100B
Downstream signaling of activated FGFR1	0.0028	31	9	1.5259e-07	1.3733e-06	PIK3R1, GRB2, HRAS, SHC1, FGF23, KL, FGFR1, PIK3CA, PTPN11
PI3K/AKT activation	0.0008	9	6	1.6305e-07	1.4674e-06	PIK3R1, IRS1, IRS2, PIK3CB, NGF, PIK3CA
SHC-related events triggered by IGF1R	0.0008	9	6	1.6305e-07	1.4674e-06	IGF2, IGF1, GRB2, HRAS, IGF1R, SHC1
TP53 Regulates Transcription of DNA Repair Genes	0.0059	65	12	1.7219e-07	1.5497e-06	ATF2, TP53, JUN, ATM, ATR, BRCA1, FOS, GTF2H2, MLH1, CDK7, ERCC3, ERCC2
HDR through Homologous Recombination (HRR)	0.006	66	12	2.022e-07	1.8198e-06	ATM, ATR, BRCA1, BRCA2, PCNA, WRN, RPA1, NBN, BLM, UBB, POLD1, RAD51
Signaling by SCF-KIT	0.0039	43	10	2.3534e-07	2.1181e-06	PRKCA, PIK3R1, STAT5A, STAT5B, GRB2, JAK2, HRAS, STAT3, PIK3CA, PTPN11
FOXO-mediated transcription of cell death genes	0.0015	16	7	2.5239e-07	2.2716e-06	DDIT3, CREBBP, STK11, EP300, FOXO4, FOXO3, FOXO1
PI3K events in ERBB2 signaling	0.0015	16	7	2.5239e-07	2.2716e-06	PIK3R1, GRB2, EGFR, NRG1, PIK3CA, ERBB2, EGF
Signaling by PTK6	0.005	55	11	2.5888e-07	2.317e-06	AKT1, HIF1A, HRAS, EGFR, STAT3, NR3C1, UBB, NRG1, ERBB2, PTPN1, EGF
Signaling by Non-Receptor Tyrosine Kinases	0.005	55	11	2.5888e-07	2.317e-06	AKT1, HIF1A, HRAS, EGFR, STAT3, NR3C1, UBB, NRG1, ERBB2, PTPN1, EGF
TRAF6 mediated NF-kB activation	0.0022	24	8	2.6974e-07	2.317e-06	APP, IKBKB, RELA, NFKB1, NFKB2, NFKBIA, HMGB1, S100B
Transcriptional activity of SMAD2/SMAD3:SMAD4 heterotrimer	0.004	44	10	2.8963e-07	2.317e-06	SERPINE1, MYC, PARP1, NCOR2, NCOR1, CDKN2B, UBB, SP1, TFDP1, HDAC1
Telomere C-strand (Lagging Strand) Synthesis	0.0031	34	9	3.2784e-07	2.6227e-06	POLA1, FEN1, TERF1, TERF2, PCNA, WRN, RPA1, BLM, POLD1
Regulation of HSF1-mediated heat shock response	0.0076	83	13	3.3581e-07	2.6865e-06	ATM, ATR, SIRT1, HSF1, RAE1, RPA1, HSPA1B, HSPA1A, UBB, HSPA9, HSPA8, GSK3B, MAPK3
Removal of the Flap Intermediate from the C-strand	0.0016	17	7	3.7751e-07	3.0201e-06	FEN1, TERF1, TERF2, PCNA, WRN, RPA1, POLD1
Signaling by NTRK3 (TRKC)	0.0016	17	7	3.7751e-07	3.0201e-06	PIK3R1, GRB2, HRAS, IRS1, SHC1, PIK3CA, BAX
Transcriptional regulation of granulopoiesis	0.0054	59	11	5.1226e-07	4.0981e-06	MYC, CDKN1A, STAT3, EP300, H2AFX, CREB1, TFDP1, CEBPA, CEBPB, E2F1, PML
Cyclin D associated events in G1	0.0043	47	10	5.2383e-07	4.1906e-06	RB1, CDKN1A, JAK2, CDKN2B, CDKN2A, UBB, ABL1, CDK7, TFDP1, E2F1
G1 Phase	0.0043	47	10	5.2383e-07	4.1906e-06	RB1, CDKN1A, JAK2, CDKN2B, CDKN2A, UBB, ABL1, CDK7, TFDP1, E2F1
Tie2 Signaling	0.0016	18	7	5.5113e-07	4.409e-06	PIK3R1, GRB2, HRAS, SHC1, PIK3CB, PIK3CA, PTPN11
Signaling by TGFB family members	0.0093	102	14	5.6451e-07	4.5161e-06	SERPINE1, MYC, PARP1, NOG, NCOR2, NCOR1, CDKN2B, PPP1CA, UBB, TGFB1, SP1, TFDP1, HDAC1, STUB1
p75NTR negatively regulates cell cycle via SC1	0.0005	6	5	6.0858e-07	4.8686e-06	NGFR, NGF, HDAC2, HDAC3, HDAC1
NOTCH1 Intracellular Domain Regulates Transcription	0.0044	48	10	6.323e-07	5.0584e-06	MYC, HIF1A, CREBBP, NCOR2, NCOR1, EP300, UBB, HDAC2, HDAC3, HDAC1
Interleukin receptor SHC signaling	0.0025	27	8	6.4788e-07	5.183e-06	PIK3R1, GRB2, JAK2, SHC1, IL2, PIK3CB, PIK3CA, IL2RG
Attenuation phase	0.0025	27	8	6.4788e-07	5.183e-06	CREBBP, HSF1, HSPA1B, HSPA1A, EP300, UBB, HSPA8, HSP90AA1
HSF1-dependent transactivation	0.0034	37	9	6.5652e-07	5.2522e-06	CREBBP, HSF1, HSPA1B, HSPA1A, EP300, UBB, HSPA8, HSP90AA1, MTOR
Innate Immune System	0.1044	1141	57	7.2318e-07	5.5116e-06	APP, ATF2, PRKCD, MIF, PRKDC, PIK3R1, TXN, PLCG2, CREBBP, JUN, XRCC6, XRCC5, PTK2, GRB2, IKBKB, HRAS, FOS, C1QA, GRN, GSTP1, RELA, IFNB1, CTNNB1, HSPA1B, HSPA1A, CLU, PLAU, EP300, DGAT1, EEF1A1, VCP, SHC1, PSEN1, UBB, ABL1, HSPA8, EEF2, NFKB1, NFKB2, NFKBIA, BCL2, PIN1, HMGB1, PIK3CB, HSP90AA1, PDPK1, CREB1, PIK3CA, CAT, AGPAT2, CDC42, MAPK9, MAPK8, MAPK3, PTPN11, MAPK14, S100B
Transcription of E2F targets under negative control by DREAM complex	0.0017	19	7	7.8737e-07	5.5116e-06	MYC, TOP2A, PCNA, MAX, TFDP1, HDAC1, E2F1
TAK1 activates NFkB by phosphorylation and activation of IKKs complex	0.0026	28	8	8.4781e-07	5.9346e-06	APP, IKBKB, RELA, NFKB1, NFKB2, NFKBIA, HMGB1, S100B
Erythropoietin activates Phosphoinositide-3-kinase (PI3K)	0.0011	12	6	8.5913e-07	6.0139e-06	PIK3R1, JAK2, IRS2, PIK3CB, PIK3CA, EPOR
Interleukin-2 signaling	0.0011	12	6	8.5913e-07	6.0139e-06	STAT5A, STAT5B, SHC1, IL2, IL2RG, PTK2B
Estrogen-dependent gene expression	0.0112	122	15	8.6778e-07	6.0745e-06	ATF2, MYC, MED1, CREBBP, JUN, JUND, FOS, EP300, ESR1, SP1, BCL2, HSP90AA1, TBP, H2AFX, HDAC1
Signaling by EGFR	0.0046	50	10	9.0954e-07	6.3668e-06	PIK3R1, GRB2, HRAS, EGFR, SHC1, UBB, PIK3CA, CDC42, EGF, PTPN11
MAP kinase activation	0.0058	63	11	9.6358e-07	6.745e-06	ATF2, JUN, IKBKB, FOS, UBB, NFKB1, CREB1, MAPK9, MAPK8, MAPK3, MAPK14
SUMOylation of DNA damage response and repair proteins	0.007	77	12	1.0035e-06	7.0246e-06	BRCA1, BMI1, PARP1, WRN, RAE1, CDKN2A, RPA1, BLM, UBE2I, SUMO1, PML, RAD52
Presynaptic phase of homologous DNA pairing and strand exchange	0.0036	39	9	1.0087e-06	7.0607e-06	ATM, ATR, BRCA1, BRCA2, WRN, RPA1, NBN, BLM, RAD51
Downregulation of ERBB2 signaling	0.0027	29	8	1.0982e-06	7.6871e-06	AKT1, EGFR, UBB, HSP90AA1, NRG1, ERBB2, EGF, STUB1
Gap-filling DNA repair synthesis and ligation in TC-NER	0.0059	64	11	1.1204e-06	7.8429e-06	PCNA, RPA1, GTF2H2, EP300, UBB, CDK7, POLD1, ERCC3, ERCC2, ERCC8, ERCC6
Signaling by FGFR3	0.0037	40	9	1.239e-06	8.6731e-06	PIK3R1, GRB2, HRAS, SHC1, UBB, FGF23, PIK3CA, MAPK3, PTPN11
Erythropoietin activates STAT5	0.0006	7	5	1.2882e-06	9.0172e-06	STAT5A, STAT5B, JAK2, IRS2, EPOR
HSF1 activation	0.0027	30	8	1.409e-06	9.8628e-06	HSF1, RPA1, HSPA1B, HSPA1A, EEF1A1, VCP, UBB, HSP90AA1
Signaling by FGFR4	0.0038	41	9	1.5134e-06	1.0594e-05	PIK3R1, GRB2, HRAS, SHC1, UBB, FGF23, PIK3CA, MAPK3, PTPN11
RET signaling	0.0038	41	9	1.5134e-06	1.0594e-05	PRKCA, PIK3R1, GRB2, RET, IRS2, SHC1, PIK3CB, PIK3CA, PTPN11
PI-3K cascade:FGFR1	0.0019	21	7	1.519e-06	1.0633e-05	PIK3R1, GRB2, FGF23, KL, FGFR1, PIK3CA, PTPN11
MAPK targets/ Nuclear events mediated by MAP kinases	0.0028	31	8	1.7918e-06	1.1141e-05	ATF2, JUN, FOS, CREB1, MAPK9, MAPK8, MAPK3, MAPK14
Homologous DNA Pairing and Strand Exchange	0.0038	42	9	1.8387e-06	1.1141e-05	ATM, ATR, BRCA1, BRCA2, WRN, RPA1, NBN, BLM, RAD51
p75 NTR receptor-mediated signalling	0.0089	97	13	1.8569e-06	1.1141e-05	NGFR, IKBKB, RELA, SQSTM1, PSEN1, UBB, NFKB1, NFKBIA, NGF, HDAC2, HDAC3, HDAC1, MAPK8
G1/S Transition	0.012	131	15	2.0581e-06	1.2348e-05	RB1, MYC, AKT1, POLA1, CDKN1A, PCNA, RPA1, MAX, UBB, CDK7, CDK1, CCNA2, TFDP1, HDAC1, E2F1
Interleukin-15 signaling	0.0013	14	6	2.0757e-06	1.2454e-05	STAT5A, STAT5B, GRB2, STAT3, SHC1, IL2RG
Erythropoietin activates RAS	0.0013	14	6	2.0757e-06	1.2454e-05	GRB2, JAK2, HRAS, IRS2, SHC1, EPOR
Regulation of MECP2 expression and activity	0.0029	32	8	2.2597e-06	1.3558e-05	NCOR2, NCOR1, HTT, SIN3A, CREB1, HDAC2, HDAC3, HDAC1
MECP2 regulates transcription of neuronal ligands	0.0007	8	5	2.4596e-06	1.4758e-05	BDNF, SIN3A, CREB1, HDAC1, SST
Transcriptional activation of mitochondrial biogenesis	0.0051	56	10	2.4709e-06	1.4825e-05	ATF2, MED1, PPARGC1A, CREBBP, SIRT3, NCOR1, PPARA, CREB1, HDAC3, SOD2
CD28 co-stimulation	0.003	33	8	2.8276e-06	1.6965e-05	AKT1, PIK3R1, GRB2, RICTOR, PDPK1, PIK3CA, CDC42, MTOR
Interleukin-17 signaling	0.0065	71	11	2.9997e-06	1.7998e-05	ATF2, JUN, IKBKB, FOS, UBB, NFKB1, CREB1, MAPK9, MAPK8, MAPK3, MAPK14
Prolactin receptor signaling	0.0014	15	6	3.0737e-06	1.8442e-05	STAT5A, STAT5B, JAK2, GH1, GHR, PTPN11
Activation of PUMA and translocation to mitochondria	0.0008	9	5	4.3407e-06	2.6044e-05	TP63, TP53, TP73, TFDP1, E2F1
Signaling by NOTCH1	0.0068	74	11	4.4217e-06	2.653e-05	MYC, HIF1A, CREBBP, NCOR2, NCOR1, EP300, PSEN1, UBB, HDAC2, HDAC3, HDAC1
PTEN Regulation	0.0145	158	16	4.4261e-06	2.6557e-05	ATF2, AKT1, TP53, EGR1, JUN, BMI1, PPARG, UBB, PTEN, HDAC2, HDAC3, HDAC1, MAPK3, MTOR, PML, STUB1
GRB2 events in ERBB2 signaling	0.0015	16	6	4.4316e-06	2.659e-05	GRB2, HRAS, EGFR, NRG1, ERBB2, EGF
NRIF signals cell death from the nucleus	0.0015	16	6	4.4316e-06	2.659e-05	NGFR, SQSTM1, PSEN1, UBB, NGF, MAPK8
Resolution of AP sites via the multiple-nucleotide patch replacement pathway	0.0023	25	7	4.7193e-06	2.8316e-05	FEN1, PARP1, PCNA, RPA1, APEX1, POLB, POLD1
Downstream signaling of activated FGFR3	0.0023	25	7	4.7193e-06	2.8316e-05	PIK3R1, GRB2, HRAS, SHC1, FGF23, PIK3CA, PTPN11
Signaling by NTRK2 (TRKB)	0.0023	25	7	4.7193e-06	2.8316e-05	PIK3R1, GRB2, HRAS, SHC1, BDNF, PIK3CA, PTPN11
DNA Damage/Telomere Stress Induced Senescence	0.0056	61	10	5.1983e-06	3.119e-05	RB1, TP53, ATM, CDKN1A, TERF1, TERF2, NBN, LMNB1, H2AFX, CCNA2
S Phase	0.0148	162	16	6.0302e-06	3.5996e-05	RB1, MYC, AKT1, POLA1, CDKN1A, FEN1, PCNA, RPA1, MAX, UBB, CDK7, GSK3B, CCNA2, TFDP1, POLD1, E2F1
Resolution of D-loop Structures through Synthesis-Dependent Strand Annealing (SDSA)	0.0024	26	7	6.077e-06	3.5996e-05	ATM, BRCA1, BRCA2, WRN, NBN, BLM, RAD51
GAB1 signalosome	0.0016	17	6	6.2411e-06	3.5996e-05	PIK3R1, GRB2, EGFR, PIK3CA, EGF, PTPN11
TP53 Regulates Transcription of Cell Cycle Genes	0.0045	49	9	6.3052e-06	3.5996e-05	TP53, CDKN1A, PCNA, EP300, CDK1, CCNA2, TFDP1, E2F1, BAX
Death Receptor Signalling	0.0132	144	15	6.3371e-06	3.5996e-05	NGFR, IKBKB, RELA, FAS, TNF, SQSTM1, PSEN1, UBB, NFKB1, NFKBIA, NGF, HDAC2, HDAC3, HDAC1, MAPK8
Detoxification of Reactive Oxygen Species	0.0034	37	8	6.4681e-06	3.5996e-05	TXN, PRDX1, GSTP1, GSR, GPX1, CAT, SOD2, SOD1
Telomere Maintenance	0.0085	93	12	6.7465e-06	3.5996e-05	TERT, POLA1, FEN1, TERF1, TERF2, PCNA, WRN, RPA1, BLM, H2AFX, CCNA2, POLD1
AKT phosphorylates targets in the nucleus	0.0009	10	5	7.1993e-06	3.5996e-05	AKT1, FOXO4, FOXO3, FOXO1, CREB1
MAPK3 (ERK1) activation	0.0009	10	5	7.1993e-06	3.5996e-05	JAK2, IL6, CDK1, MAPK3, PTPN11
Downstream signaling of activated FGFR4	0.0025	27	7	7.7447e-06	3.8723e-05	PIK3R1, GRB2, HRAS, SHC1, FGF23, PIK3CA, PTPN11
Mitochondrial biogenesis	0.0087	95	12	8.326e-06	4.163e-05	ATF2, MED1, PPARGC1A, CREBBP, SIRT3, NCOR1, PPARA, HSPA9, CREB1, HDAC3, MAPK14, SOD2
TP53 Regulates Transcription of Genes Involved in G2 Cell Cycle Arrest	0.0016	18	6	8.6086e-06	4.3043e-05	TP53, PCNA, EP300, CDK1, TFDP1, BAX
Gastrin-CREB signalling pathway via PKC and MAPK	0.0016	18	6	8.6086e-06	4.3043e-05	PRKCA, GRB2, HRAS, EGFR, CREB1, MAPK3
Transcriptional regulation by RUNX3	0.0088	96	12	9.231e-06	4.6155e-05	MYC, TP53, CREBBP, CDKN1A, CDKN2A, CTNNB1, CTGF, EP300, FOXO3, UBB, TGFB1, MDM2
IRS activation	0.0005	5	4	9.9277e-06	4.9638e-05	INSR, IRS1, IRS2, INS
Nonhomologous End-Joining (NHEJ)	0.0048	52	9	1.0072e-05	5.0362e-05	PRKDC, TP53BP1, XRCC6, XRCC5, ATM, BRCA1, NBN, SUMO1, H2AFX
Fc epsilon receptor (FCERI) signaling	0.0192	210	18	1.0759e-05	5.3794e-05	PIK3R1, PLCG2, JUN, GRB2, IKBKB, HRAS, FOS, RELA, SHC1, UBB, NFKB1, NFKBIA, PIK3CB, PDPK1, PIK3CA, MAPK9, MAPK8, MAPK3
G2/M Checkpoints	0.0138	151	15	1.1022e-05	5.5108e-05	CHEK2, TP53, TP53BP1, ATM, ATR, BRCA1, WRN, RPA1, NBN, BLM, UBB, CDK1, SUMO1, H2AFX, YWHAZ
Cell Cycle Checkpoints	0.0252	275	21	1.1246e-05	5.6229e-05	CHEK2, TP53, TP53BP1, ATM, ATR, CDKN1A, BRCA1, WRN, CDKN2A, RPA1, BUB1B, NBN, BLM, UBB, CDK1, MDM2, SUMO1, H2AFX, YWHAZ, CCNA2, BUB3
SUMOylation of immune response proteins	0.001	11	5	1.1355e-05	5.6776e-05	RELA, UBE2I, NFKB2, NFKBIA, SUMO1
Signaling by MET	0.0061	67	10	1.1621e-05	5.8107e-05	PIK3R1, PTK2, GRB2, HRAS, STAT3, SHC1, UBB, PIK3CA, PTPN1, PTPN11
Regulation of TP53 Activity through Methylation	0.0017	19	6	1.1656e-05	5.8281e-05	CHEK2, TP53, ATM, EP300, UBB, MDM2
Formation of TC-NER Pre-Incision Complex	0.0048	53	9	1.1694e-05	5.8472e-05	XPA, GTF2H2, EP300, UBB, CDK7, ERCC3, ERCC2, ERCC8, ERCC6
DAP12 signaling	0.0027	29	7	1.223e-05	6.1148e-05	PIK3R1, PLCG2, GRB2, HRAS, SHC1, PIK3CB, PIK3CA
SUMOylation of intracellular receptors	0.0027	30	7	1.5173e-05	7.5863e-05	AR, PPARG, PPARA, NR3C1, UBE2I, ESR1, SUMO1
Regulation of TP53 Activity through Acetylation	0.0027	30	7	1.5173e-05	7.5863e-05	AKT1, TP53, EP300, PIN1, HDAC2, HDAC1, PML
Downstream signaling of activated FGFR2	0.0027	30	7	1.5173e-05	7.5863e-05	PIK3R1, GRB2, HRAS, SHC1, FGF23, PIK3CA, PTPN11
TP53 Regulates Transcription of Genes Involved in Cytochrome C Release	0.0018	20	6	1.5522e-05	7.761e-05	TP63, TP53, CREBBP, ATM, TP73, BAX
Regulation of lipid metabolism by PPARalpha	0.0109	119	13	1.6119e-05	8.0596e-05	MED1, CLOCK, PPARGC1A, CREBBP, NCOR2, NCOR1, PPARG, PPARA, ARNTL, EP300, SP1, SIN3A, HDAC3
TP53 Regulates Transcription of Death Receptors and Ligands	0.0011	12	5	1.7183e-05	8.5913e-05	TP63, TP53, TP73, FAS, IGFBP3
Regulation of localization of FOXO transcription factors	0.0011	12	5	1.7183e-05	8.5913e-05	AKT1, FOXO4, FOXO3, FOXO1, YWHAZ
Meiotic recombination	0.0051	56	9	1.7963e-05	8.9814e-05	ATM, BRCA1, BRCA2, RPA1, MLH1, NBN, BLM, H2AFX, RAD51
SHC-mediated cascade:FGFR1	0.0019	21	6	2.0362e-05	0.00010181	GRB2, HRAS, SHC1, FGF23, KL, FGFR1
PCNA-Dependent Long Patch Base Excision Repair	0.0019	21	6	2.0362e-05	0.00010181	FEN1, PCNA, RPA1, APEX1, POLB, POLD1
Epigenetic regulation of gene expression	0.0112	122	13	2.0823e-05	0.00010412	SIRT1, GTF2H2, EP300, CDK7, GSK3B, SIN3A, TBP, H2AFX, HDAC2, HDAC1, ERCC3, ERCC2, ERCC6
Base Excision Repair	0.0066	72	10	2.1355e-05	0.00010455	FEN1, PARP1, TERF1, TERF2, PCNA, RPA1, APEX1, POLB, H2AFX, POLD1
TP53 Regulates Transcription of Cell Death Genes	0.004	44	8	2.2188e-05	0.00010455	TP63, TP53, CREBBP, ATM, TP73, FAS, IGFBP3, BAX
SUMOylation of transcription cofactors	0.004	44	8	2.2188e-05	0.00010455	PPARGC1A, CREBBP, BMI1, NCOR2, EP300, UBE2I, SUMO1, SIN3A
Nuclear signaling by ERBB4	0.0029	32	7	2.2827e-05	0.00010455	APOE, STAT5A, NCOR1, PSEN1, ESR1, NRG1, S100B
Resolution of D-loop Structures through Holliday Junction Intermediates	0.0029	32	7	2.2827e-05	0.00010455	ATM, BRCA1, BRCA2, WRN, NBN, BLM, RAD51
SMAD2/SMAD3:SMAD4 heterotrimer regulates transcription	0.0029	32	7	2.2827e-05	0.00010455	SERPINE1, MYC, CDKN2B, UBB, SP1, TFDP1, HDAC1
Signaling by FGFR	0.0081	89	11	2.4072e-05	0.00010455	PIK3R1, GRB2, HRAS, SHC1, UBB, FGF23, KL, FGFR1, PIK3CA, MAPK3, PTPN11
TFAP2 (AP-2) family regulates transcription of growth factors and their receptors	0.0012	13	5	2.511e-05	0.00010455	EGFR, VEGFA, TFAP2A, ESR1, ERBB2
p75NTR recruits signalling complexes	0.0012	13	5	2.511e-05	0.00010455	NGFR, IKBKB, SQSTM1, UBB, NGF
Post-translational protein modification	0.1289	1409	61	2.6137e-05	0.00010455	APP, MYC, AR, TP53, PRKDC, EIF5A2, HIF1A, APOE, TP53BP1, PPARGC1A, CREBBP, TOP2A, TOP2B, BRCA1, BMI1, UCHL1, PARP1, NCOR2, PPARG, PPARA, PCNA, RELA, WRN, RAE1, CDKN2A, RPA1, NR3C1, EP300, IGFBP3, HIC1, EEF1A1, BLM, VCP, FOXO4, SOCS2, UBB, FGF23, TFAP2A, HSPA8, TGFB1, UBE2I, EEF2, ESR1, NFKB2, NFKBIA, IL6, CDK1, MDM2, PTEN, POLB, SUMO1, SIN3A, CCNA2, PEX5, TOP1, HDAC2, HDAC1, INS, PML, RAD52, ERCC8
CD28 dependent PI3K/Akt signaling	0.002	22	6	2.6351e-05	0.0001054	AKT1, PIK3R1, RICTOR, PDPK1, PIK3CA, MTOR
Negative regulation of FGFR1 signaling	0.003	33	7	2.7707e-05	0.00011083	GRB2, UBB, FGF23, KL, FGFR1, MAPK3, PTPN11
Resolution of D-Loop Structures	0.003	33	7	2.7707e-05	0.00011083	ATM, BRCA1, BRCA2, WRN, NBN, BLM, RAD51
GPVI-mediated activation cascade	0.003	33	7	2.7707e-05	0.00011083	PIK3R1, PLCG2, PIK3CB, PDPK1, PIK3CA, CDC42, PTPN11
Meiotic synapsis	0.0055	60	9	3.0595e-05	0.00012238	ATR, BRCA1, TERF1, TERF2, LMNA, UBE2I, LMNB1, SUN1, H2AFX
FRS-mediated FGFR1 signaling	0.0021	23	6	3.368e-05	0.00013472	GRB2, HRAS, FGF23, KL, FGFR1, PTPN11
Removal of the Flap Intermediate	0.0013	14	5	3.5624e-05	0.00014249	POLA1, FEN1, PCNA, RPA1, POLD1
AKT phosphorylates targets in the cytosol	0.0013	14	5	3.5624e-05	0.00014249	AKT1, CDKN1A, MDM2, GSK3B, GSK3A
SHC1 events in EGFR signaling	0.0013	14	5	3.5624e-05	0.00014249	GRB2, HRAS, EGFR, SHC1, EGF
SOS-mediated signalling	0.0006	7	4	3.6635e-05	0.00014654	GRB2, HRAS, IRS1, IRS2
Activated NTRK2 signals through PI3K	0.0006	7	4	3.6635e-05	0.00014654	PIK3R1, GRB2, BDNF, PIK3CA
STAT5 Activation	0.0006	7	4	3.6635e-05	0.00014654	STAT5A, STAT5B, GRB2, PTPN11
Erythropoietin activates Phospholipase C gamma (PLCG)	0.0006	7	4	3.6635e-05	0.00014654	PLCG2, JAK2, IRS2, EPOR
RNA Polymerase I Transcription Initiation	0.0044	48	8	4.0775e-05	0.0001631	GTF2H2, CDK7, TBP, HDAC2, HDAC1, ERCC3, ERCC2, ERCC6
Inflammasomes	0.0022	24	6	4.2563e-05	0.00017025	APP, TXN, RELA, NFKB1, NFKB2, BCL2
Processive synthesis on the lagging strand	0.0014	15	5	4.9263e-05	0.00019705	POLA1, FEN1, PCNA, RPA1, POLD1
Depolymerisation of the Nuclear Lamina	0.0014	15	5	4.9263e-05	0.00019705	PRKCA, EMD, LMNA, CDK1, LMNB1
RNA Polymerase I Promoter Clearance	0.0073	80	10	5.1265e-05	0.00020506	GTF2H2, CDK7, TBP, H2AFX, HDAC2, HDAC1, MAPK3, ERCC3, ERCC2, ERCC6
POLB-Dependent Long Patch Base Excision Repair	0.0007	8	4	6.1255e-05	0.00024502	FEN1, PARP1, APEX1, POLB
PPARA activates gene expression	0.0107	117	12	6.1866e-05	0.00024746	MED1, CLOCK, PPARGC1A, CREBBP, NCOR2, NCOR1, PPARG, PPARA, ARNTL, EP300, SP1, HDAC3
RNA Polymerase I Transcription	0.0075	82	10	6.2772e-05	0.00025109	GTF2H2, CDK7, TBP, H2AFX, HDAC2, HDAC1, MAPK3, ERCC3, ERCC2, ERCC6
The NLRP3 inflammasome	0.0015	16	5	6.6624e-05	0.0002665	APP, TXN, RELA, NFKB1, NFKB2
Transcription of E2F targets under negative control by p107 (RBL1) and p130 (RBL2) in complex with HDAC1	0.0015	16	5	6.6624e-05	0.0002665	CDK1, CCNA2, TFDP1, HDAC1, E2F1
Resolution of Abasic Sites (AP sites)	0.0035	38	7	6.6759e-05	0.00026704	FEN1, PARP1, PCNA, RPA1, APEX1, POLB, POLD1
Negative epigenetic regulation of rRNA expression	0.0076	83	10	6.9304e-05	0.00027722	SIRT1, GTF2H2, CDK7, SIN3A, TBP, H2AFX, HDAC2, HDAC1, ERCC3, ERCC2
Cyclin E associated events during G1/S transition	0.0076	83	10	6.9304e-05	0.00027722	RB1, MYC, AKT1, CDKN1A, MAX, UBB, CDK7, CCNA2, TFDP1, E2F1
FGFR1c and Klotho ligand binding and activation	0.0003	3	3	7.0722e-05	0.00028289	FGF23, KL, FGFR1
Apoptotic execution phase	0.0048	52	8	7.0874e-05	0.00028349	PRKCD, PTK2, MAPT, LMNA, CTNNB1, HMGB2, HMGB1, LMNB1
Interleukin-1 family signaling	0.0127	139	13	7.7419e-05	0.00030967	APP, IKBKB, RELA, STAT3, SQSTM1, UBB, NFKB1, NFKB2, NFKBIA, HMGB1, MAPK8, PTPN11, S100B
Chromosome Maintenance	0.011	120	12	7.8375e-05	0.0003135	TERT, POLA1, FEN1, TERF1, TERF2, PCNA, WRN, RPA1, BLM, H2AFX, CCNA2, POLD1
Nuclear Receptor transcription pathway	0.0048	53	8	8.0755e-05	0.00032302	MED1, AR, NCOR2, NCOR1, PPARG, PPARA, NR3C1, ESR1
VEGFR2 mediated vascular permeability	0.0025	27	6	8.0952e-05	0.00032381	AKT1, RICTOR, CTNNB1, HSP90AA1, PDPK1, MTOR
Integrin signaling	0.0025	27	6	8.0952e-05	0.00032381	AKT1, PTK2, GRB2, SHC1, PDPK1, PTPN1
Cyclin A:Cdk2-associated events at S phase entry	0.0078	85	10	8.4117e-05	0.00033647	RB1, MYC, AKT1, CDKN1A, MAX, UBB, CDK7, CCNA2, TFDP1, E2F1
RIP-mediated NFkB activation via ZBP1	0.0016	17	5	8.8359e-05	0.00035344	IKBKB, RELA, NFKB1, NFKB2, NFKBIA
Activated NTRK2 signals through RAS	0.0008	9	4	9.6169e-05	0.00038467	GRB2, HRAS, SHC1, BDNF
Interleukin-9 signaling	0.0008	9	4	9.6169e-05	0.00038467	STAT5A, STAT5B, STAT3, IL2RG
EGFR Transactivation by Gastrin	0.0008	9	4	9.6169e-05	0.00038467	PRKCA, GRB2, HRAS, EGFR
BMAL1:CLOCK,NPAS2 activates circadian gene expression	0.0026	28	6	9.8573e-05	0.00039429	SERPINE1, MED1, CLOCK, CREBBP, PPARA, ARNTL
Notch-HLH transcription pathway	0.0026	28	6	9.8573e-05	0.00039429	CREBBP, NCOR2, NCOR1, HDAC2, HDAC3, HDAC1
Nucleotide-binding domain, leucine rich repeat containing receptor (NLR) signaling pathways	0.005	55	8	0.00010396	0.00041586	APP, TXN, IKBKB, RELA, NFKB1, NFKB2, BCL2, MAPK14
Transcriptional Regulation by VENTX	0.0038	41	7	0.0001065	0.00042602	TP53, RELA, CDKN2A, CTNNB1, NFKB1, IL6, CEBPB
MECP2 regulates neuronal receptors and channels	0.0016	18	5	0.00011517	0.00046069	SIN3A, CREB1, HDAC2, HDAC1, PTPN1
PI-3K cascade:FGFR3	0.0016	18	5	0.00011517	0.00046069	PIK3R1, GRB2, FGF23, PIK3CA, PTPN11
G1/S-Specific Transcription	0.0027	29	6	0.00011912	0.00047647	POLA1, PCNA, CDK1, TFDP1, HDAC1, E2F1
TP53 Regulates Metabolic Genes	0.0081	89	10	0.00012191	0.00048764	MT-CO1, AKT1, TP63, TP53, TXN, PRDX1, GSR, PTEN, YWHAZ, MTOR
Interleukin-12 family signaling	0.0052	57	8	0.00013244	0.00052975	MIF, JAK2, STAT3, HSPA9, LMNB1, CDC42, SOD2, SOD1
Interleukin-21 signaling	0.0009	10	4	0.00014367	0.00056135	STAT5A, STAT5B, STAT3, IL2RG
VEGFR2 mediated cell proliferation	0.0017	19	5	0.00014782	0.00056135	PRKCD, PRKCA, HRAS, VEGFA, PDPK1
Translesion Synthesis by POLH	0.0017	19	5	0.00014782	0.00056135	SPRTN, PCNA, RPA1, VCP, UBB
DAP12 interactions	0.004	44	7	0.00016366	0.00056135	PIK3R1, PLCG2, GRB2, HRAS, SHC1, PIK3CB, PIK3CA
Signaling by FGFR2	0.0069	75	9	0.00016374	0.00056135	PIK3R1, GRB2, HRAS, SHC1, UBB, FGF23, PIK3CA, MAPK3, PTPN11
PLCG1 events in ERBB2 signaling	0.0004	4	3	0.00016449	0.00056135	EGFR, ERBB2, EGF
Costimulation by the CD28 family	0.007	76	9	0.00018046	0.00056135	AKT1, PIK3R1, GRB2, RICTOR, PDPK1, PIK3CA, CDC42, PTPN11, MTOR
Signalling to RAS	0.0018	20	5	0.00018712	0.00056135	GRB2, HRAS, SHC1, NGF, MAPK14
Lagging Strand Synthesis	0.0018	20	5	0.00018712	0.00056135	POLA1, FEN1, PCNA, RPA1, POLD1
PI-3K cascade:FGFR4	0.0018	20	5	0.00018712	0.00056135	PIK3R1, GRB2, FGF23, PIK3CA, PTPN11
NoRC negatively regulates rRNA expression	0.007	77	9	0.00019857	0.0005957	GTF2H2, CDK7, SIN3A, TBP, H2AFX, HDAC2, HDAC1, ERCC3, ERCC2
Response to elevated platelet cytosolic Ca2+	0.0122	133	12	0.00020125	0.00060376	APP, SERPINE1, PRKCA, PDGFB, A2M, IGF2, IGF1, VEGFA, CLU, TGFB1, EGF, SOD1
Regulation of gene expression by Hypoxia-inducible Factor	0.001	11	4	0.00020617	0.00061851	HIF1A, CREBBP, VEGFA, EP300
Regulated proteolysis of p75NTR	0.001	11	4	0.00020617	0.00061851	NGFR, RELA, PSEN1, NFKB1
Activated NTRK2 signals through FRS2 and FRS3	0.001	11	4	0.00020617	0.00061851	GRB2, HRAS, BDNF, PTPN11
Interleukin-6 signaling	0.001	11	4	0.00020617	0.00061851	JAK2, STAT3, IL6, PTPN11
Pexophagy	0.001	11	4	0.00020617	0.00061851	ATM, SQSTM1, UBB, PEX5
SUMOylation of DNA replication proteins	0.0042	46	7	0.00021396	0.00064189	TOP2A, TOP2B, PCNA, RAE1, UBE2I, SUMO1, TOP1
Nuclear Events (kinase and transcription factor activation)	0.0057	62	8	0.00023268	0.00069804	ATF2, EGR1, JUND, FOS, EP300, CREB1, MAPK3, MAPK14
Selective autophagy	0.0057	62	8	0.00023268	0.00069804	ATM, HSF1, SQSTM1, VCP, UBB, HSPA8, HSP90AA1, PEX5
CD209 (DC-SIGN) signaling	0.0019	21	5	0.00023391	0.00070174	CREBBP, HRAS, RELA, EP300, NFKB1
ZBP1(DAI) mediated induction of type I IFNs	0.0019	21	5	0.00023391	0.00070174	IKBKB, RELA, NFKB1, NFKB2, NFKBIA
Interleukin-12 signaling	0.0043	47	7	0.00024342	0.00073027	MIF, JAK2, HSPA9, LMNB1, CDC42, SOD2, SOD1
Signalling to ERKs	0.0031	34	6	0.00027822	0.00083465	GRB2, HRAS, SHC1, NGF, MAPK3, MAPK14
Transcriptional Regulation by E2F6	0.0031	34	6	0.00027822	0.00083465	BRCA1, BMI1, MAX, TFDP1, E2F1, RAD51
TP53 Regulates Transcription of Caspase Activators and Caspases	0.0011	12	4	0.00028621	0.00085863	TP63, TP53, ATM, TP73
E2F mediated regulation of DNA replication	0.002	22	5	0.00028912	0.00086735	RB1, POLA1, CDK1, TFDP1, E2F1
Activation of NOXA and translocation to mitochondria	0.0005	5	3	0.00031526	0.00094578	TP53, TFDP1, E2F1
LRR FLII-interacting protein 1 (LRRFIP1) activates type I IFN production	0.0005	5	3	0.00031526	0.00094578	CREBBP, CTNNB1, EP300
The proton buffering model	0.0005	5	3	0.00031526	0.00094578	UCP1, UCP3, UCP2
The fatty acid cycling model	0.0005	5	3	0.00031526	0.00094578	UCP1, UCP3, UCP2
TFAP2 (AP-2) family regulates transcription of cell cycle factors	0.0005	5	3	0.00031526	0.00094578	MYC, CDKN1A, TFAP2A
p53-Dependent G1/S DNA damage checkpoint	0.006	66	8	0.00035166	0.001055	CHEK2, TP53, ATM, CDKN1A, CDKN2A, UBB, MDM2, CCNA2
p53-Dependent G1 DNA Damage Response	0.006	66	8	0.00035166	0.001055	CHEK2, TP53, ATM, CDKN1A, CDKN2A, UBB, MDM2, CCNA2
PI-3K cascade:FGFR2	0.0021	23	5	0.00035368	0.001061	PIK3R1, GRB2, FGF23, PIK3CA, PTPN11
Downregulation of SMAD2/3:SMAD4 transcriptional activity	0.0021	23	5	0.00035368	0.001061	PARP1, NCOR2, NCOR1, UBB, HDAC1
RAF-independent MAPK1/3 activation	0.0021	23	5	0.00035368	0.001061	JAK2, IL6, CDK1, MAPK3, PTPN11
Interleukin-1 signaling	0.0093	102	10	0.00035729	0.0010719	APP, IKBKB, RELA, SQSTM1, UBB, NFKB1, NFKB2, NFKBIA, HMGB1, S100B
Downregulation of ERBB2:ERBB3 signaling	0.0012	13	4	0.00038641	0.0011592	AKT1, UBB, NRG1, ERBB2
GRB2 events in EGFR signaling	0.0012	13	4	0.00038641	0.0011592	GRB2, HRAS, EGFR, EGF
ERBB2 Activates PTK6 Signaling	0.0012	13	4	0.00038641	0.0011592	EGFR, NRG1, ERBB2, EGF
Advanced glycosylation endproduct receptor signaling	0.0012	13	4	0.00038641	0.0011592	APP, HMGB1, MAPK3, S100B
Inhibition of replication initiation of damaged DNA by RB1/E2F1	0.0012	13	4	0.00038641	0.0011592	RB1, POLA1, TFDP1, E2F1
Signal regulatory protein family interactions	0.0012	13	4	0.00038641	0.0011592	PTK2, GRB2, PTK2B, PTPN11
C-type lectin receptors (CLRs)	0.0132	144	12	0.00040833	0.001225	PRKCD, PLCG2, CREBBP, IKBKB, HRAS, RELA, EP300, UBB, NFKB1, NFKB2, NFKBIA, PDPK1
Downstream TCR signaling	0.0095	104	10	0.00041508	0.0012452	PIK3R1, IKBKB, RELA, UBB, NFKB1, NFKBIA, PTEN, PIK3CB, PDPK1, PIK3CA
Deubiquitination	0.0258	282	18	0.0004229	0.0012687	MYC, AR, TP53, HIF1A, BRCA1, UCHL1, EP300, VCP, FOXO4, UBB, TGFB1, ESR1, NFKBIA, CDK1, MDM2, PTEN, POLB, CCNA2
G1/S DNA Damage Checkpoints	0.0062	68	8	0.00042749	0.0012825	CHEK2, TP53, ATM, CDKN1A, CDKN2A, UBB, MDM2, CCNA2
Interleukin-6 family signaling	0.0022	24	5	0.00042858	0.0012858	JAK2, CTF1, STAT3, IL6, PTPN11
RUNX2 regulates osteoblast differentiation	0.0022	24	5	0.00042858	0.0012858	RB1, AR, ABL1, HDAC3, MAPK3
RHO GTPases Activate NADPH Oxidases	0.0022	24	5	0.00042858	0.0012858	PRKCD, PRKCA, PIN1, MAPK3, MAPK14
Platelet Aggregation (Plug Formation)	0.0034	37	6	0.00043363	0.0013009	AKT1, PTK2, GRB2, SHC1, PDPK1, PTPN1
TCR signaling	0.0115	126	11	0.00048294	0.0014488	PIK3R1, PLCG2, IKBKB, RELA, UBB, NFKB1, NFKBIA, PTEN, PIK3CB, PDPK1, PIK3CA
Apoptotic cleavage of cellular proteins	0.0035	38	6	0.00049822	0.0014947	PRKCD, PTK2, MAPT, LMNA, CTNNB1, LMNB1
Gene and protein expression by JAK-STAT signaling after Interleukin-12 stimulation	0.0035	38	6	0.00049822	0.0014947	MIF, HSPA9, LMNB1, CDC42, SOD2, SOD1
HSP90 chaperone cycle for steroid hormone receptors (SHR)	0.0035	38	6	0.00049822	0.0014947	AR, HSPA1B, HSPA1A, NR3C1, HSPA8, HSP90AA1
Ovarian tumor domain proteases	0.0035	38	6	0.00049822	0.0014947	TP53, VCP, UBB, ESR1, CDK1, PTEN
SHC1 events in ERBB4 signaling	0.0013	14	4	0.00050945	0.0015284	GRB2, HRAS, SHC1, NRG1
Regulation of IFNG signaling	0.0013	14	4	0.00050945	0.0015284	JAK2, SUMO1, PTPN1, PTPN11
Regulation of TP53 Activity through Association with Co-factors	0.0013	14	4	0.00050945	0.0015284	AKT1, TP63, TP53, TP73
TP53 Regulates Transcription of Genes Involved in G1 Cell Cycle Arrest	0.0013	14	4	0.00050945	0.0015284	TP53, CDKN1A, CCNA2, E2F1
Mismatch repair (MMR) directed by MSH2:MSH6 (MutSalpha)	0.0013	14	4	0.00050945	0.0015284	PCNA, RPA1, MLH1, POLD1
Mismatch repair (MMR) directed by MSH2:MSH3 (MutSbeta)	0.0013	14	4	0.00050945	0.0015284	PCNA, RPA1, MLH1, POLD1
Protein repair	0.0005	6	3	0.00053458	0.0016037	PCMT1, TXN, MSRA
MET activates PI3K/AKT signaling	0.0005	6	3	0.00053458	0.0016037	PIK3R1, GRB2, PIK3CA
Activated NTRK3 signals through PI3K	0.0005	6	3	0.00053458	0.0016037	PIK3R1, IRS1, PIK3CA
Mitochondrial Uncoupling	0.0005	6	3	0.00053458	0.0016037	UCP1, UCP3, UCP2
Synthesis of 15-eicosatetraenoic acid derivatives	0.0005	6	3	0.00053458	0.0016037	PTGS2, GPX1, GPX4
Platelet degranulation	0.0117	128	11	0.0005493	0.0016479	APP, SERPINE1, PDGFB, A2M, IGF2, IGF1, VEGFA, CLU, TGFB1, EGF, SOD1
NR1H2 and NR1H3-mediated signaling	0.0049	54	7	0.00055336	0.0016601	CETP, APOE, PCK1, NCOR2, NCOR1, EP300, HDAC3
Translesion synthesis by Y family DNA polymerases bypasses lesions on DNA template	0.0036	39	6	0.00057006	0.0017102	SPRTN, PCNA, RPA1, VCP, UBB, POLD1
Transcriptional regulation by RUNX1	0.0199	218	15	0.00059817	0.0017945	CREBBP, TP73, BMI1, EP300, UBB, ABL1, ESR1, IL2, CDK7, TCF3, SIN3A, H2AFX, HDAC1, PTPN11, PML
Interleukin-20 family signaling	0.0024	26	5	0.0006136	0.0018408	STAT5A, STAT5B, JAK2, STAT3, PTPN11
Polymerase switching on the C-strand of the telomere	0.0024	26	5	0.0006136	0.0018408	POLA1, TERF1, TERF2, PCNA, POLD1
NGF-stimulated transcription	0.0037	40	6	0.0006497	0.0019491	ATF2, EGR1, JUND, FOS, EP300, CREB1
Mismatch Repair	0.0014	15	4	0.00065809	0.0019743	PCNA, RPA1, MLH1, POLD1
ERBB2 Regulates Cell Motility	0.0014	15	4	0.00065809	0.0019743	EGFR, NRG1, ERBB2, EGF
Pre-NOTCH Transcription and Translation	0.0068	74	8	0.00073796	0.0022139	TP53, CREBBP, JUN, SIRT6, EP300, H2AFX, TFDP1, E2F1
RUNX3 regulates CDKN1A transcription	0.0006	7	3	0.00083304	0.0024991	TP53, CDKN1A, TGFB1
DEx/H-box helicases activate type I IFN and inflammatory cytokines production	0.0006	7	3	0.00083304	0.0024991	RELA, NFKB1, NFKB2
Spry regulation of FGF signaling	0.0015	16	4	0.00083509	0.0025053	GRB2, UBB, MAPK3, PTPN11
Myogenesis	0.0027	29	5	0.00099566	0.00295	CTNNB1, ABL1, TCF3, CDC42, MAPK14
Negative regulation of FGFR3 signaling	0.0027	29	5	0.00099566	0.00295	GRB2, UBB, FGF23, MAPK3, PTPN11
FOXO-mediated transcription of cell cycle genes	0.0016	17	4	0.0010433	0.00295	CDKN1A, FOXO4, FOXO3, FOXO1
Protein methylation	0.0016	17	4	0.0010433	0.00295	EEF1A1, VCP, HSPA8, EEF2
Formation of Senescence-Associated Heterochromatin Foci (SAHF)	0.0016	17	4	0.0010433	0.00295	RB1, TP53, CDKN1A, LMNB1
NR1H3 & NR1H2 regulate gene expression linked to cholesterol transport and efflux	0.004	44	6	0.0010578	0.00295	CETP, APOE, NCOR2, NCOR1, EP300, HDAC3
Formation of the beta-catenin:TCF transactivating complex	0.0056	61	7	0.0011176	0.00295	MYC, TERT, CREBBP, CTNNB1, EP300, H2AFX, HDAC1
Interleukin-1 processing	0.0007	8	3	0.0012203	0.00295	RELA, NFKB1, NFKB2
Activated NTRK3 signals through RAS	0.0007	8	3	0.0012203	0.00295	GRB2, HRAS, SHC1
CLEC7A (Dectin-1) signaling	0.0091	100	9	0.0012595	0.00295	PRKCD, PLCG2, IKBKB, RELA, UBB, NFKB1, NFKB2, NFKBIA, PDPK1
Abasic sugar-phosphate removal via the single-nucleotide replacement pathway	0.0002	2	2	0.0012645	0.00295	APEX1, POLB
Regulation of signaling by CBL	0.0016	18	4	0.0012854	0.00295	PIK3R1, GRB2, PIK3CB, PIK3CA
SHC-mediated cascade:FGFR3	0.0016	18	4	0.0012854	0.00295	GRB2, HRAS, SHC1, FGF23
Apoptotic factor-mediated response	0.0016	18	4	0.0012854	0.00295	CDKN2A, BAK1, MAPK3, BAX
RORA activates gene expression	0.0016	18	4	0.0012854	0.00295	MED1, CREBBP, PPARA, EP300
RUNX2 regulates bone development	0.0028	31	5	0.0013336	0.00295	RB1, AR, ABL1, HDAC3, MAPK3
EGFR downregulation	0.0028	31	5	0.0013336	0.00295	GRB2, EGFR, UBB, CDC42, EGF
Negative regulation of FGFR4 signaling	0.0028	31	5	0.0013336	0.00295	GRB2, UBB, FGF23, MAPK3, PTPN11
RNA Polymerase II Transcription Pre-Initiation And Promoter Opening	0.0043	47	6	0.001475	0.00295	GTF2H2, CDK7, TBP, ERCC3, ERCC2, TAF1
RNA Polymerase II Promoter Escape	0.0043	47	6	0.001475	0.00295	GTF2H2, CDK7, TBP, ERCC3, ERCC2, TAF1
RNA Polymerase II Transcription Initiation	0.0043	47	6	0.001475	0.00295	GTF2H2, CDK7, TBP, ERCC3, ERCC2, TAF1
RNA Polymerase II Transcription Initiation And Promoter Clearance	0.0043	47	6	0.001475	0.00295	GTF2H2, CDK7, TBP, ERCC3, ERCC2, TAF1
DNA strand elongation	0.0029	32	5	0.0015312	0.0030623	POLA1, FEN1, PCNA, RPA1, POLD1
Initiation of Nuclear Envelope (NE) Reformation	0.0017	19	4	0.0015643	0.0031285	EMD, LMNA, CDK1, LMNB1
Synthesis, secretion, and deacylation of Ghrelin	0.0017	19	4	0.0015643	0.0031285	IGF1, GH1, INS, LEP
DNA Damage Bypass	0.0044	48	6	0.0016387	0.0032774	SPRTN, PCNA, RPA1, VCP, UBB, POLD1
Regulation of PTEN localization	0.0008	9	3	0.0017051	0.0034102	UBB, PTEN, PML
MAPK1 (ERK2) activation	0.0008	9	3	0.0017051	0.0034102	JAK2, IL6, PTPN11
PI5P Regulates TP53 Acetylation	0.0008	9	3	0.0017051	0.0034102	TP53, EP300, PIN1
Synthesis of 5-eicosatetraenoic acids	0.0008	9	3	0.0017051	0.0034102	GPX1, GPX4, PON1
RNA Polymerase I Transcription Termination	0.003	33	5	0.0017494	0.0034989	GTF2H2, CDK7, TBP, ERCC3, ERCC2
Signaling by NOTCH3	0.0045	49	6	0.0018159	0.0036317	CREBBP, EGFR, EP300, PSEN1, UBB, EGF
FRS-mediated FGFR3 signaling	0.0018	20	4	0.0018827	0.0037654	GRB2, HRAS, FGF23, PTPN11
SHC-mediated cascade:FGFR4	0.0018	20	4	0.0018827	0.0037654	GRB2, HRAS, SHC1, FGF23
Negative regulation of FGFR2 signaling	0.0031	34	5	0.0019897	0.0039795	GRB2, UBB, FGF23, MAPK3, PTPN11
FCERI mediated MAPK activation	0.0099	108	9	0.0021137	0.0042274	PLCG2, JUN, GRB2, HRAS, FOS, SHC1, MAPK9, MAPK8, MAPK3
RHO GTPase Effectors	0.0251	274	16	0.0021461	0.0042922	PRKCD, PRKCA, AR, PTK2, GRB2, CTNNB1, BUB1B, ABL1, PIN1, PDPK1, H2AFX, YWHAZ, CDC42, BUB3, MAPK3, MAPK14
Chaperone Mediated Autophagy	0.0019	21	4	0.0022434	0.0044868	EEF1A1, UBB, HSPA8, HSP90AA1
HDR through MMEJ (alt-NHEJ)	0.0009	10	3	0.0022954	0.0045908	FEN1, PARP1, NBN
PI3K events in ERBB4 signaling	0.0009	10	3	0.0022954	0.0045908	PIK3R1, NRG1, PIK3CA
Negative regulation of activity of TFAP2 (AP-2) family transcription factors	0.0009	10	3	0.0022954	0.0045908	TFAP2A, UBE2I, SUMO1
HDL remodeling	0.0009	10	3	0.0022954	0.0045908	CETP, APOE, APOC3
RUNX3 regulates p14-ARF	0.0009	10	3	0.0022954	0.0045908	CDKN2A, EP300, TGFB1
Regulation of mRNA stability by proteins that bind AU-rich elements	0.0081	89	8	0.0023337	0.0046674	AKT1, PRKCD, PRKCA, HSPA1A, UBB, HSPA8, YWHAZ, MAPK14
Pre-NOTCH Expression and Processing	0.0082	90	8	0.0024973	0.0049947	TP53, CREBBP, JUN, SIRT6, EP300, H2AFX, TFDP1, E2F1
RHO GTPases Activate WASPs and WAVEs	0.0033	36	5	0.0025413	0.0050827	PTK2, GRB2, ABL1, CDC42, MAPK3
FRS-mediated FGFR4 signaling	0.002	22	4	0.0026491	0.0052983	GRB2, HRAS, FGF23, PTPN11
Nuclear Envelope Breakdown	0.0048	53	6	0.0026732	0.0053464	PRKCA, EMD, LMNA, RAE1, CDK1, LMNB1
Mitotic Prophase	0.0102	112	9	0.002687	0.0053739	RB1, PRKCA, EMD, LMNA, RAE1, CDK1, LMNB1, H2AFX, MAPK3
Signalling to STAT3	0.0003	3	2	0.0027976	0.0055952	STAT3, NGF
Phosphorylation of proteins involved in the G2/M transition by Cyclin A:Cdc2 complexes	0.0003	3	2	0.0027976	0.0055952	CDK1, CCNA2
NFG and proNGF binds to p75NTR	0.0003	3	2	0.0027976	0.0055952	NGFR, NGF
Breakdown of the nuclear lamina	0.0003	3	2	0.0027976	0.0055952	LMNA, LMNB1
Ceramide signalling	0.0003	3	2	0.0027976	0.0055952	NGFR, NGF
Glutathione conjugation	0.0034	37	5	0.0028552	0.0057105	GSTP1, GSS, GSTA4, GCLC, GCLM
Nervous system development	0.0514	562	26	0.0028937	0.0057874	PRKCA, PIK3R1, PTK2, GRB2, RET, HRAS, EGFR, IRS2, SHC1, PSEN1, UBB, ABL1, HSPA8, FGFR1, GSK3B, PIK3CB, HSP90AA1, CREB1, PIK3CA, HDAC2, CDC42, MAPK8, ERBB2, MAPK3, PTPN11, MAPK14
MET activates RAS signaling	0.001	11	3	0.0029984	0.0059968	GRB2, HRAS, SHC1
SHC-mediated cascade:FGFR2	0.0021	23	4	0.0031025	0.006205	GRB2, HRAS, SHC1, FGF23
Telomere Extension By Telomerase	0.0021	23	4	0.0031025	0.006205	TERT, TERF1, TERF2, CCNA2
Axon guidance	0.049	536	25	0.0031281	0.0062561	PRKCA, PIK3R1, PTK2, GRB2, RET, HRAS, EGFR, IRS2, SHC1, PSEN1, UBB, ABL1, HSPA8, FGFR1, GSK3B, PIK3CB, HSP90AA1, CREB1, PIK3CA, CDC42, MAPK8, ERBB2, MAPK3, PTPN11, MAPK14
Fanconi Anemia Pathway	0.0035	38	5	0.0031963	0.0063925	ATR, RPA1, UBB, ERCC4, ERCC1
SUMOylation of ubiquitinylation proteins	0.0036	39	5	0.0035657	0.0071313	RAE1, UBE2I, MDM2, SUMO1, PML
Macroautophagy	0.0107	117	9	0.0035696	0.0071391	ATM, HSF1, SQSTM1, VCP, UBB, HSPA8, HSP90AA1, PEX5, MTOR
Aggrephagy	0.0022	24	4	0.0036061	0.0072122	HSF1, VCP, UBB, HSP90AA1
Positive epigenetic regulation of rRNA expression	0.007	76	7	0.0037794	0.0075589	EP300, GSK3B, TBP, H2AFX, HDAC2, HDAC1, ERCC6
Stabilization of p53	0.0052	57	6	0.0038034	0.0076068	CHEK2, TP53, ATM, CDKN2A, UBB, MDM2
Activation of the TFAP2 (AP-2) family of transcription factors	0.0011	12	3	0.0038205	0.0076409	CREBBP, EP300, TFAP2A
Chromatin modifying enzymes	0.022	240	14	0.0040191	0.0080382	ATF2, CLOCK, CREBBP, JAK2, NCOR2, NCOR1, RELA, EP300, NFKB1, NFKB2, H2AFX, HDAC2, HDAC3, HDAC1
SUMOylation of chromatin organization proteins	0.0053	58	6	0.0041342	0.0082683	BMI1, RAE1, UBE2I, SUMO1, HDAC2, HDAC1
NCAM signaling for neurite out-growth	0.0053	58	6	0.0041342	0.0082683	PTK2, GRB2, HRAS, FGFR1, CREB1, MAPK3
FRS-mediated FGFR2 signaling	0.0023	25	4	0.0041625	0.008325	GRB2, HRAS, FGF23, PTPN11
NOTCH3 Activation and Transmission of Signal to the Nucleus	0.0023	25	4	0.0041625	0.008325	EGFR, PSEN1, UBB, EGF
Cyclin A/B1/B2 associated events during G2/M transition	0.0023	25	4	0.0041625	0.008325	CDK7, CDK1, FOXM1, CCNA2
Gap-filling DNA repair synthesis and ligation in GG-NER	0.0023	25	4	0.0041625	0.008325	PCNA, RPA1, UBB, POLD1
Fcgamma receptor (FCGR) dependent phagocytosis	0.0154	168	11	0.0045081	0.0090162	PRKCD, PIK3R1, PLCG2, PTK2, GRB2, ABL1, PIK3CB, HSP90AA1, PIK3CA, CDC42, MAPK3
Glutathione synthesis and recycling	0.0012	13	3	0.0047673	0.0095346	GSS, GCLC, GCLM
IRF3-mediated induction of type I IFN	0.0012	13	3	0.0047673	0.0095346	PRKDC, XRCC6, XRCC5
Telomere C-strand synthesis initiation	0.0012	13	3	0.0047673	0.0095346	POLA1, TERF1, TERF2
Chk1/Chk2(Cds1) mediated inactivation of Cyclin B:Cdk1 complex	0.0012	13	3	0.0047673	0.0095346	CHEK2, CDK1, YWHAZ
Downregulation of TGF-beta receptor signaling	0.0024	26	4	0.0047741	0.0095483	PPP1CA, UBB, TGFB1, STUB1
Regulation of beta-cell development	0.0038	42	5	0.0048572	0.0097144	AKT1, CREBBP, EP300, FOXO1, INS
Deactivation of the beta-catenin transactivating complex	0.0038	42	5	0.0048572	0.0097144	AKT1, CTNNB1, UBB, YWHAZ, HDAC1
RNA Polymerase I Promoter Escape	0.0055	60	6	0.0048589	0.0097178	GTF2H2, CDK7, TBP, H2AFX, ERCC3, ERCC2
Resolution of AP sites via the single-nucleotide replacement pathway	0.0004	4	2	0.0048905	0.009781	APEX1, POLB
AKT-mediated inactivation of FOXO1A	0.0004	4	2	0.0048905	0.009781	AKT1, FOXO1
Drug-mediated inhibition of ERBB2 signaling	0.0004	4	2	0.0048905	0.009781	HSP90AA1, ERBB2
NR1D1 (REV-ERBA) represses gene expression	0.0004	4	2	0.0048905	0.009781	NCOR1, HDAC3
Transcriptional activation of cell cycle inhibitor p21	0.0004	4	2	0.0048905	0.009781	TP53, CDKN1A
Transcriptional activation of p53 responsive genes	0.0004	4	2	0.0048905	0.009781	TP53, CDKN1A
Axonal growth stimulation	0.0004	4	2	0.0048905	0.009781	NGFR, NGF
Regulation of Insulin-like Growth Factor (IGF) transport and uptake by Insulin-like Growth Factor Binding Proteins (IGFBPs)	0.0113	124	9	0.0051707	0.0103	APP, PAPPA, APOE, IGF2, IGF1, IGFBP3, IGFBP2, FGF23, IL6
RNA Pol II CTD phosphorylation and interaction with CE	0.0025	27	4	0.0054434	0.0109	GTF2H2, CDK7, ERCC3, ERCC2
Post NMDA receptor activation events	0.0057	62	6	0.0056729	0.0113	HRAS, MAPT, PDPK1, NRG1, CREB1, MAPK3
Polymerase switching	0.0013	14	3	0.005844	0.0117	POLA1, PCNA, POLD1
Leading Strand Synthesis	0.0013	14	3	0.005844	0.0117	POLA1, PCNA, POLD1
TRAF3-dependent IRF activation pathway	0.0013	14	3	0.005844	0.0117	CREBBP, IFNB1, EP300
TP53 regulates transcription of several additional cell death genes whose specific roles in p53-dependent apoptosis remain uncertain	0.0013	14	3	0.005844	0.0117	TP63, TP53, TP73
CREB1 phosphorylation through NMDA receptor-mediated activation of RAS signaling	0.0026	28	4	0.0061727	0.0123	HRAS, PDPK1, CREB1, MAPK3
TCF dependent signaling in response to WNT	0.0186	203	12	0.0067668	0.0135	MYC, AKT1, CSNK1E, TERT, CREBBP, CTNNB1, EP300, UBB, GSK3B, H2AFX, YWHAZ, HDAC1
mRNA Capping	0.0027	29	4	0.0069641	0.0139	GTF2H2, CDK7, ERCC3, ERCC2
Activation of BAD and translocation to mitochondria	0.0014	15	3	0.0070549	0.0141	AKT1, BCL2, YWHAZ
Interferon Signaling	0.0188	205	12	0.0072819	0.0146	PRKCD, EGR1, JAK2, RAE1, IFNB1, UBB, PIN1, SUMO1, MAPK3, PTPN1, PTPN11, PML
MECP2 regulates transcription factors	0.0005	5	2	0.0075141	0.015	PPARG, CREB1
TFAP2A acts as a transcriptional repressor during retinoic acid induced cell differentiation	0.0005	5	2	0.0075141	0.015	TFAP2A, HSPD1
GRB7 events in ERBB2 signaling	0.0005	5	2	0.0075141	0.015	NRG1, ERBB2
PTK6 Expression	0.0005	5	2	0.0075141	0.015	HIF1A, NR3C1
G2 Phase	0.0005	5	2	0.0075141	0.015	CCNA2, E2F1
Release of apoptotic factors from the mitochondria	0.0005	5	2	0.0075141	0.015	BAK1, BAX
MET activates PTPN11	0.0005	5	2	0.0075141	0.015	GRB2, PTPN11
Recognition of DNA damage by PCNA-containing replication complex	0.0027	30	4	0.0078198	0.0156	PCNA, RPA1, UBB, POLD1
Translesion synthesis by REV1	0.0015	16	3	0.0084039	0.0168	PCNA, RPA1, UBB
FGFR1 ligand binding and activation	0.0015	16	3	0.0084039	0.0168	FGF23, KL, FGFR1
STING mediated induction of host immune responses	0.0015	16	3	0.0084039	0.0168	PRKDC, XRCC6, XRCC5
Phospholipase C-mediated cascade: FGFR1	0.0015	16	3	0.0084039	0.0168	FGF23, KL, FGFR1
MAP3K8 (TPL2)-dependent MAPK1/3 activation	0.0015	16	3	0.0084039	0.0168	IKBKB, UBB, NFKB1
SUMOylation of DNA methylation proteins	0.0015	16	3	0.0084039	0.0168	BMI1, UBE2I, SUMO1
Regulation of necroptotic cell death	0.0028	31	4	0.0087419	0.0175	FAS, UBB, HSP90AA1, STUB1
Mitotic G2-G2/M phases	0.0169	185	11	0.0089496	0.0179	CSNK1E, TP53, CDKN1A, EP300, UBB, CDK7, CDK1, FOXM1, HSP90AA1, CCNA2, E2F1
Activation of anterior HOX genes in hindbrain development during early embryogenesis	0.0083	91	7	0.0096962	0.0194	HOXC4, CREBBP, JUN, NCOR1, EP300, H2AFX, HDAC3
Activation of HOX genes during differentiation	0.0083	91	7	0.0096962	0.0194	HOXC4, CREBBP, JUN, NCOR1, EP300, H2AFX, HDAC3
Plasma lipoprotein remodeling	0.0029	32	4	0.0097323	0.0195	CETP, APOE, FGF21, APOC3
TGF-beta receptor signaling activates SMADs	0.0029	32	4	0.0097323	0.0195	PPP1CA, UBB, TGFB1, STUB1
Termination of translesion DNA synthesis	0.0029	32	4	0.0097323	0.0195	PCNA, RPA1, UBB, POLD1
Netrin-1 signaling	0.0046	50	5	0.0098652	0.0197	PTK2, CDC42, MAPK8, PTPN11, MAPK14
Translesion synthesis by POLK	0.0016	17	3	0.0098942	0.0198	PCNA, RPA1, UBB
Translesion synthesis by POLI	0.0016	17	3	0.0098942	0.0198	PCNA, RPA1, UBB
KSRP (KHSRP) binds and destabilizes mRNA	0.0016	17	3	0.0098942	0.0198	AKT1, YWHAZ, MAPK14
NADE modulates death signalling	0.0005	6	2	0.0106	0.0213	NGFR, NGF
Biosynthesis of EPA-derived SPMs	0.0005	6	2	0.0106	0.0213	PTGS2, GPX4
Estrogen-stimulated signaling through PRKCZ	0.0005	6	2	0.0106	0.0213	HRAS, PDPK1
Sensing of DNA Double Strand Breaks	0.0005	6	2	0.0106	0.0213	ATM, NBN
CLEC7A/inflammasome pathway	0.0005	6	2	0.0106	0.0213	RELA, NFKB1
Formation of the Early Elongation Complex	0.003	33	4	0.0108	0.0216	GTF2H2, CDK7, ERCC3, ERCC2
Signaling by NOTCH2	0.003	33	4	0.0108	0.0216	EP300, PSEN1, UBB, CREB1
MAPK6/MAPK4 signaling	0.0086	94	7	0.0114	0.0228	MYC, JUN, FOXO3, FOXO1, UBB, CDK1, CDC42
G alpha (q) signalling events	0.0199	218	12	0.0114	0.0228	APP, PRKCD, PRKCA, AGTR1, PIK3R1, GRB2, HRAS, EGFR, PMCH, CREB1, PIK3CA, MAPK3
Signaling by Rho GTPases	0.0381	416	19	0.0117	0.0233	PRKCD, PRKCA, AR, A2M, PTK2, GRB2, ARHGAP1, CTNNB1, BUB1B, ABL1, PIN1, HSP90AA1, PDPK1, H2AFX, YWHAZ, CDC42, BUB3, MAPK3, MAPK14
Regulation of RUNX2 expression and activity	0.0067	73	6	0.012	0.024	PPARGC1A, NR3C1, UBB, ESR1, GSK3B, STUB1
Neutrophil degranulation	0.0438	479	21	0.0126	0.0251	PRKCD, MIF, XRCC6, XRCC5, GRN, GSTP1, HSPA1B, HSPA1A, PLAU, DGAT1, EEF1A1, VCP, PSEN1, HSPA8, EEF2, NFKB1, HMGB1, HSP90AA1, CAT, AGPAT2, MAPK14
CaM pathway	0.0032	35	4	0.0131	0.0263	PRKCD, PRKCA, ADCY5, CREB1
RIPK1-mediated regulated necrosis	0.0032	35	4	0.0131	0.0263	FAS, UBB, HSP90AA1, STUB1
Regulated Necrosis	0.0032	35	4	0.0131	0.0263	FAS, UBB, HSP90AA1, STUB1
Calmodulin induced events	0.0032	35	4	0.0131	0.0263	PRKCD, PRKCA, ADCY5, CREB1
Plasma lipoprotein assembly	0.0017	19	3	0.0133	0.0266	APOE, A2M, APOC3
Metabolism of cofactors	0.0017	19	3	0.0133	0.0266	AKT1, COQ7, HSP90AA1
Activation of NMDA receptors and postsynaptic events	0.0069	75	6	0.0136	0.0271	HRAS, MAPT, PDPK1, NRG1, CREB1, MAPK3
RSK activation	0.0006	7	2	0.0142	0.0285	PDPK1, MAPK3
SUMO is transferred from E1 to E2 (UBE2I, UBC9)	0.0006	7	2	0.0142	0.0285	UBE2I, SUMO1
Synthesis of 12-eicosatetraenoic acid derivatives	0.0006	7	2	0.0142	0.0285	GPX1, GPX4
PTK6 promotes HIF1A stabilization	0.0006	7	2	0.0142	0.0285	HIF1A, EGFR
Regulation of RUNX3 expression and activity	0.005	55	5	0.0144	0.0287	CDKN2A, EP300, UBB, TGFB1, MDM2
Cell death signalling via NRAGE, NRIF and NADE	0.007	76	6	0.0144	0.0288	NGFR, SQSTM1, PSEN1, UBB, NGF, MAPK8
Nuclear Envelope (NE) Reassembly	0.007	76	6	0.0144	0.0288	EMD, LMNA, UBE2I, CDK1, LMNB1, SUMO1
Ca-dependent events	0.0034	37	4	0.0158	0.0315	PRKCD, PRKCA, ADCY5, CREB1
E3 ubiquitin ligases ubiquitinate target proteins	0.0052	57	5	0.0165	0.033	PRKDC, PCNA, VCP, UBB, PEX5
Negative regulation of MET activity	0.0019	21	3	0.0173	0.0338	GRB2, UBB, PTPN1
Signal transduction by L1	0.0019	21	3	0.0173	0.0338	EGFR, FGFR1, MAPK3
Regulation of gene expression in beta cells	0.0019	21	3	0.0173	0.0338	AKT1, FOXO1, INS
Ub-specific processing proteases	0.0188	205	11	0.0178	0.0338	MYC, AR, TP53, HIF1A, FOXO4, UBB, NFKBIA, MDM2, PTEN, POLB, CCNA2
Insulin-like Growth Factor-2 mRNA Binding Proteins (IGF2BPs/IMPs/VICKZs) bind RNA	0.0007	8	2	0.0183	0.0338	MYC, IGF2
Binding of TCF/LEF:CTNNB1 to target gene promoters	0.0007	8	2	0.0183	0.0338	MYC, CTNNB1
RUNX3 regulates WNT signaling	0.0007	8	2	0.0183	0.0338	MYC, CTNNB1
VEGF ligand-receptor interactions	0.0007	8	2	0.0183	0.0338	VEGFA, FLT1
VEGF binds to VEGFR leading to receptor dimerization	0.0007	8	2	0.0183	0.0338	VEGFA, FLT1
Downstream signaling events of B Cell Receptor (BCR)	0.0074	81	6	0.019	0.0338	IKBKB, HRAS, RELA, UBB, NFKB1, NFKBIA
Nephrin family interactions	0.002	22	3	0.0195	0.0338	PIK3R1, PIK3CB, PIK3CA
Cargo recognition for clathrin-mediated endocytosis	0.0096	105	7	0.0196	0.0338	AGTR1, GRB2, EGFR, UBB, IL7R, LRP2, EGF
Signaling by NOTCH4	0.0075	82	6	0.02	0.0338	AKT1, CREBBP, EP300, PSEN1, UBB, YWHAZ
HDACs deacetylate histones	0.0055	60	5	0.02	0.0338	NCOR2, NCOR1, HDAC2, HDAC3, HDAC1
The role of GTSE1 in G2/M progression after G2 checkpoint	0.0055	60	5	0.02	0.0338	TP53, CDKN1A, UBB, CDK1, HSP90AA1
B-WICH complex positively regulates rRNA expression	0.0055	60	5	0.02	0.0338	EP300, GSK3B, TBP, H2AFX, ERCC6
G2/M Transition	0.0167	183	10	0.0209	0.0338	CSNK1E, TP53, CDKN1A, EP300, UBB, CDK7, CDK1, FOXM1, HSP90AA1, CCNA2
DAG and IP3 signaling	0.0038	41	4	0.022	0.0338	PRKCD, PRKCA, ADCY5, CREB1
RNA Polymerase II Pre-transcription Events	0.0077	84	6	0.0222	0.0338	GTF2H2, CDK7, TBP, ERCC3, ERCC2, TAF1
Interleukin-23 signaling	0.0008	9	2	0.0228	0.0338	JAK2, STAT3
PTK6 Regulates RTKs and Their Effectors AKT1 and DOK1	0.0008	9	2	0.0228	0.0338	AKT1, UBB
BH3-only proteins associate with and inactivate anti-apoptotic BCL-2 members	0.0008	9	2	0.0228	0.0338	STAT3, BCL2
p75NTR regulates axonogenesis	0.0008	9	2	0.0228	0.0338	NGFR, NGF
EGFR interacts with phospholipase C-gamma	0.0008	9	2	0.0228	0.0338	EGFR, EGF
NR1H2 & NR1H3 regulate gene expression to control bile acid homeostasis	0.0008	9	2	0.0228	0.0338	NCOR2, NCOR1
Activation of gene expression by SREBF (SREBP)	0.0039	43	4	0.0256	0.0338	MED1, CREBBP, PPARA, SP1
APC/C-mediated degradation of cell cycle proteins	0.0081	88	6	0.027	0.0338	RB1, BUB1B, UBB, CDK1, CCNA2, BUB3
Regulation of mitotic cell cycle	0.0081	88	6	0.027	0.0338	RB1, BUB1B, UBB, CDK1, CCNA2, BUB3
Regulation of IFNA signaling	0.0023	25	3	0.0271	0.0338	IFNB1, PTPN1, PTPN11
Activation of PPARGC1A (PGC-1alpha) by phosphorylation	0.0009	10	2	0.0276	0.0338	PPARGC1A, MAPK14
HuR (ELAVL1) binds and stabilizes mRNA	0.0009	10	2	0.0276	0.0338	PRKCD, PRKCA
Chylomicron remodeling	0.0009	10	2	0.0276	0.0338	APOE, APOC3
Tetrahydrobiopterin (BH4) synthesis, recycling, salvage and regulation	0.0009	10	2	0.0276	0.0338	AKT1, HSP90AA1
GP1b-IX-V activation signalling	0.0009	10	2	0.0276	0.0338	PIK3R1, YWHAZ
Chylomicron assembly	0.0009	10	2	0.0276	0.0338	APOE, APOC3
Processing and activation of SUMO	0.0009	10	2	0.0276	0.0338	UBE2I, SUMO1
Factors involved in megakaryocyte development and platelet production	0.0127	139	8	0.0283	0.0338	TP53, JAK2, IFNB1, ABL1, SIN3A, HDAC2, HDAC1, CDC42
APC-Cdc20 mediated degradation of Nek2A	0.0024	26	3	0.03	0.0338	BUB1B, UBB, BUB3
Activation of NF-kappaB in B cells	0.0061	67	5	0.0302	0.0338	IKBKB, RELA, UBB, NFKB1, NFKBIA
ERCC6 (CSB) and EHMT2 (G9a) positively regulate rRNA expression	0.0042	46	4	0.0316	0.0338	H2AFX, HDAC2, HDAC1, ERCC6
Role of LAT2/NTAL/LAB on calcium mobilization	0.0084	92	6	0.0325	0.0338	PIK3R1, GRB2, SHC1, PIK3CB, PDPK1, PIK3CA
Clathrin-mediated endocytosis	0.0131	143	8	0.0326	0.0338	AGTR1, GRB2, EGFR, UBB, HSPA8, IL7R, LRP2, EGF
Vitamin D (calciferol) metabolism	0.001	11	2	0.0329	0.0338	UBE2I, LRP2
RHO GTPases activate IQGAPs	0.001	11	2	0.0329	0.0338	CTNNB1, CDC42
NOTCH4 Activation and Transmission of Signal to the Nucleus	0.001	11	2	0.0329	0.0338	PSEN1, YWHAZ
eNOS activation	0.001	11	2	0.0329	0.0338	AKT1, HSP90AA1
DSCAM interactions	0.001	11	2	0.0329	0.0338	MAPK8, MAPK14
Interleukin-27 signaling	0.001	11	2	0.0329	0.0338	JAK2, STAT3
Interleukin-10 signaling	0.0043	47	4	0.0338	0.0338	PTGS2, STAT3, TNF, IL6
SUMOylation of RNA binding proteins	0.0043	47	4	0.0338	0.0338	BMI1, RAE1, UBE2I, SUMO1
Interferon gamma signaling	0.0085	93	6	0.034	0.034	PRKCD, JAK2, SUMO1, PTPN1, PTPN11, PML
TRAF6 mediated IRF7 activation	0.0026	28	3	0.0361	0.0361	CREBBP, IFNB1, EP300
Synthesis of DNA	0.011	120	7	0.0365	0.0365	POLA1, FEN1, PCNA, RPA1, UBB, CCNA2, POLD1
Plasma lipoprotein assembly, remodeling, and clearance	0.0065	71	5	0.0373	0.0373	CETP, APOE, A2M, FGF21, APOC3
Signaling by the B Cell Receptor (BCR)	0.016	175	9	0.0382	0.0382	PIK3R1, PLCG2, GRB2, IKBKB, HRAS, RELA, UBB, NFKB1, NFKBIA
FGFR1c ligand binding and activation	0.0011	12	2	0.0385	0.0385	FGF23, FGFR1
Josephin domain DUBs	0.0011	12	2	0.0385	0.0385	VCP, UBB
CD28 dependent Vav1 pathway	0.0011	12	2	0.0385	0.0385	GRB2, CDC42
Frs2-mediated activation	0.0011	12	2	0.0385	0.0385	NGF, MAPK3
Interleukin-35 Signalling	0.0011	12	2	0.0385	0.0385	JAK2, STAT3
NOTCH2 intracellular domain regulates transcription	0.0011	12	2	0.0385	0.0385	EP300, CREB1
Cdc20:Phospho-APC/C mediated degradation of Cyclin A	0.0067	73	5	0.0411	0.0411	BUB1B, UBB, CDK1, CCNA2, BUB3
M Phase	0.0353	386	16	0.042	0.042	RB1, PRKCA, CSNK1E, EMD, LMNA, RAE1, BUB1B, UBB, UBE2I, CDK1, LMNB1, SUMO1, HSP90AA1, H2AFX, BUB3, MAPK3
APC:Cdc20 mediated degradation of cell cycle proteins prior to satisfation of the cell cycle checkpoint	0.0068	74	5	0.0432	0.0432	BUB1B, UBB, CDK1, CCNA2, BUB3
RUNX1 regulates transcription of genes involved in differentiation of HSCs	0.0091	99	6	0.0437	0.0437	TP73, UBB, ABL1, CDK7, TCF3, H2AFX
Cytosolic iron-sulfur cluster assembly	0.0012	13	2	0.0445	0.0445	POLD1, ERCC2
Apoptosis induced DNA fragmentation	0.0012	13	2	0.0445	0.0445	HMGB2, HMGB1
p38MAPK events	0.0012	13	2	0.0445	0.0445	HRAS, MAPK14
Dissolution of Fibrin Clot	0.0012	13	2	0.0445	0.0445	SERPINE1, PLAU
Cellular response to hypoxia	0.0069	75	5	0.0453	0.0453	HIF1A, CREBBP, VEGFA, EP300, UBB
Metalloprotease DUBs	0.0028	31	3	0.0464	0.0464	BRCA1, EP300, UBB
APC/C:Cdc20 mediated degradation of mitotic proteins	0.007	76	5	0.0474	0.0474	BUB1B, UBB, CDK1, CCNA2, BUB3
Signaling by WNT	0.0275	301	13	0.0484	0.0484	MYC, AKT1, PRKCA, CSNK1E, TERT, CREBBP, CTNNB1, EP300, UBB, GSK3B, H2AFX, YWHAZ, HDAC1
Synthesis of PIPs at the plasma membrane	0.0048	53	4	0.0487	0.0487	PIK3R1, PTEN, PIK3CB, PIK3CA
PLC beta mediated events	0.0048	53	4	0.0487	0.0487	PRKCD, PRKCA, ADCY5, CREB1
Activation of APC/C and APC/C:Cdc20 mediated degradation of mitotic proteins	0.007	77	5	0.0496	0.0496	BUB1B, UBB, CDK1, CCNA2, BUB3
Protein ubiquitination	0.007	77	5	0.0496	0.0496	PRKDC, PCNA, VCP, UBB, PEX5
BDNF activates NTRK2 (TRKB) signaling	0.0002	2	1	0.05	0.05	BDNF
TRKA activation by NGF	0.0002	2	1	0.05	0.05	NGF
Activation, translocation and oligomerization of BAX	0.0002	2	1	0.05	0.05	BAX
Biosynthesis of electrophilic œâ-3 PUFA oxo-derivatives	0.0002	2	1	0.05	0.05	PTGS2
Activation and oligomerization of BAK protein	0.0002	2	1	0.05	0.05	BAK1
Regulation of TP53 Expression	0.0002	2	1	0.05	0.05	TP53
G-protein beta:gamma signalling	0.0029	32	3	0.0501	0.0501	AKT1, PDPK1, CDC42
Prolonged ERK activation events	0.0013	14	2	0.0507	0.0507	NGF, MAPK3
DCC mediated attractive signaling	0.0013	14	2	0.0507	0.0507	PTK2, CDC42
Golgi Cisternae Pericentriolar Stack Reorganization	0.0013	14	2	0.0507	0.0507	CDK1, MAPK3
RUNX3 regulates NOTCH signaling	0.0013	14	2	0.0507	0.0507	CREBBP, EP300
Repression of WNT target genes	0.0013	14	2	0.0507	0.0507	MYC, HDAC1
G-protein mediated events	0.0049	54	4	0.0514	0.0514	PRKCD, PRKCA, ADCY5, CREB1
Neurotransmitter receptors and postsynaptic signal transmission	0.017	186	9	0.0523	0.0523	PRKCA, HRAS, MAPT, ADCY5, MDM2, PDPK1, NRG1, CREB1, MAPK3
Packaging Of Telomere Ends	0.003	33	3	0.0539	0.0539	TERF1, TERF2, H2AFX
Regulation of cholesterol biosynthesis by SREBP (SREBF)	0.0051	56	4	0.0572	0.0572	MED1, CREBBP, PPARA, SP1
Metabolism of nitric oxide: NOS3 activation and regulation	0.0014	15	2	0.0573	0.0573	AKT1, HSP90AA1
Response of EIF2AK1 (HRI) to heme deficiency	0.0014	15	2	0.0573	0.0573	DDIT3, CEBPB
GRB2:SOS provides linkage to MAPK signaling for Integrins	0.0014	15	2	0.0573	0.0573	PTK2, GRB2
Negative regulation of FLT3	0.0014	15	2	0.0573	0.0573	SOCS2, UBB
EPHB-mediated forward signaling	0.0031	34	3	0.0579	0.0579	PTK2, HRAS, CDC42
Regulation of APC/C activators between G1/S and early anaphase	0.0074	81	5	0.059	0.059	BUB1B, UBB, CDK1, CCNA2, BUB3
Transmission across Chemical Synapses	0.023	251	11	0.0608	0.0608	PRKCA, HRAS, MAPT, ADCY5, CACNA1A, HSPA8, MDM2, PDPK1, NRG1, CREB1, MAPK3
SUMOylation of SUMOylation proteins	0.0032	35	3	0.062	0.062	RAE1, UBE2I, SUMO1
Polo-like kinase mediated events	0.0015	16	2	0.0641	0.0641	EP300, FOXM1
Regulation of KIT signaling	0.0015	16	2	0.0641	0.0641	PRKCA, GRB2
Regulation of gene expression in late stage (branching morphogenesis) pancreatic bud precursor cells	0.0015	16	2	0.0641	0.0641	CREBBP, EP300
TGF-beta receptor signaling in EMT (epithelial to mesenchymal transition)	0.0015	16	2	0.0641	0.0641	UBB, TGFB1
Arachidonic acid metabolism	0.0054	59	4	0.0666	0.0666	PTGS2, GPX1, GPX4, PON1
Metabolism of lipids	0.0681	744	26	0.0681	0.0681	MED1, CLOCK, PIK3R1, PPARGC1A, CREBBP, NCOR2, NCOR1, PPARG, PPARA, PTGS2, ARNTL, PPP1CA, EP300, DGAT1, UBE2I, SP1, PTEN, PIK3CB, SIN3A, GPX1, GPX4, PIK3CA, HDAC3, PON1, LRP2, AGPAT2
Degradation of beta-catenin by the destruction complex	0.0078	85	5	0.0693	0.0693	MYC, CTNNB1, UBB, GSK3B, HDAC1
Recognition and association of DNA glycosylase with site containing an affected purine	0.0034	37	3	0.0707	0.0707	TERF1, TERF2, H2AFX
Cleavage of the damaged purine	0.0034	37	3	0.0707	0.0707	TERF1, TERF2, H2AFX
Depurination	0.0034	37	3	0.0707	0.0707	TERF1, TERF2, H2AFX
Activation of IRF3/IRF7 mediated by TBK1/IKK epsilon	0.0016	17	2	0.0712	0.0712	UBB, PTPN11
Beta-catenin phosphorylation cascade	0.0016	17	2	0.0712	0.0712	CTNNB1, GSK3B
Biosynthesis of DHA-derived SPMs	0.0016	17	2	0.0712	0.0712	PTGS2, GPX4
Platelet sensitization by LDL	0.0016	17	2	0.0712	0.0712	PTPN11, MAPK14
IL-6-type cytokine receptor ligand interactions	0.0016	17	2	0.0712	0.0712	JAK2, CTF1
RNA Polymerase II Transcription Elongation	0.0056	61	4	0.0732	0.0732	GTF2H2, CDK7, ERCC3, ERCC2
Formation of RNA Pol II elongation complex	0.0056	61	4	0.0732	0.0732	GTF2H2, CDK7, ERCC3, ERCC2
PLC-gamma1 signalling	0.0003	3	1	0.074	0.074	NGF
PTK6 Down-Regulation	0.0003	3	1	0.074	0.074	PTPN1
MET activates STAT3	0.0003	3	1	0.074	0.074	STAT3
Activation of BIM and translocation to mitochondria	0.0003	3	1	0.074	0.074	MAPK8
NTRK3 as a dependence receptor	0.0003	3	1	0.074	0.074	BAX
Biosynthesis of aspirin-triggered D-series resolvins	0.0003	3	1	0.074	0.074	GPX4
The NLRP1 inflammasome	0.0003	3	1	0.074	0.074	BCL2
Activation of BMF and translocation to mitochondria	0.0003	3	1	0.074	0.074	MAPK8
Regulation of TNFR1 signaling	0.0035	38	3	0.0752	0.0752	IKBKB, TNF, UBB
Peptide hormone metabolism	0.0081	88	5	0.0777	0.0777	IGF1, CTNNB1, GH1, INS, LEP
JNK (c-Jun kinases) phosphorylation and activation mediated by activated human TAK1	0.0016	18	2	0.0785	0.0785	MAPK9, MAPK8
Purine catabolism	0.0016	18	2	0.0785	0.0785	NUDT1, GPX1
Association of TriC/CCT with target proteins during biosynthesis	0.0036	39	3	0.0798	0.0798	TP53, STAT3, HDAC3
RHO GTPases activate PKNs	0.0058	63	4	0.0802	0.0802	AR, PDPK1, H2AFX, YWHAZ
Opioid Signalling	0.0082	90	5	0.0836	0.0836	PRKCD, PRKCA, ADCY5, PPP1CA, CREB1
SIRT1 negatively regulates rRNA expression	0.0037	40	3	0.0846	0.0846	SIRT1, TBP, H2AFX
Biosynthesis of specialized proresolving mediators (SPMs)	0.0017	19	2	0.0861	0.0861	PTGS2, GPX4
TICAM1, RIP1-mediated IKK complex recruitment	0.0017	19	2	0.0861	0.0861	IKBKB, UBB
Elastic fibre formation	0.0038	41	3	0.0895	0.0895	ELN, EFEMP1, TGFB1
MTOR signalling	0.0038	41	3	0.0895	0.0895	AKT1, STK11, MTOR
NOTCH4 Intracellular Domain Regulates Transcription	0.0018	20	2	0.0938	0.0938	CREBBP, EP300
PKA-mediated phosphorylation of CREB	0.0018	20	2	0.0938	0.0938	ADCY5, CREB1
Synthesis, secretion, and inactivation of Glucagon-like Peptide-1 (GLP-1)	0.0018	20	2	0.0938	0.0938	CTNNB1, LEP
Syndecan interactions	0.0018	20	2	0.0938	0.0938	PRKCA, TGFB1
Non-integrin membrane-ECM interactions	0.0038	42	3	0.0945	0.0945	PRKCA, PDGFB, TGFB1
Depyrimidination	0.0038	42	3	0.0945	0.0945	TERF1, TERF2, H2AFX
Cleavage of the damaged pyrimidine	0.0038	42	3	0.0945	0.0945	TERF1, TERF2, H2AFX
Recognition and association of DNA glycosylase with site containing an affected pyrimidine	0.0038	42	3	0.0945	0.0945	TERF1, TERF2, H2AFX
RUNX1 regulates genes involved in megakaryocyte differentiation and platelet function	0.0061	67	4	0.0951	0.0951	EP300, SIN3A, H2AFX, HDAC1
Biosynthesis of E-series 18(R)-resolvins	0.0004	4	1	0.0974	0.0974	GPX4
Activation of AKT2	0.0004	4	1	0.0974	0.0974	PDPK1
PTK6 Activates STAT3	0.0004	4	1	0.0974	0.0974	STAT3
LDL remodeling	0.0004	4	1	0.0974	0.0974	CETP
Biosynthesis of DPA-derived SPMs	0.0004	4	1	0.0974	0.0974	PTGS2
Metabolism of ingested H2SeO4 and H2SeO3 into H2Se	0.0004	4	1	0.0974	0.0974	GSR
Interleukin-38 signaling	0.0004	4	1	0.0974	0.0974	MAPK8
NGF processing	0.0004	4	1	0.0974	0.0974	NGF
Neurophilin interactions with VEGF and VEGFR	0.0004	4	1	0.0974	0.0974	FLT1
TFAP2 (AP-2) family regulates transcription of other transcription factors	0.0004	4	1	0.0974	0.0974	TFAP2A
Biosynthesis of D-series resolvins	0.0004	4	1	0.0974	0.0974	GPX4
Expression and Processing of Neurotrophins	0.0004	4	1	0.0974	0.0974	NGF
Phosphorylation of proteins involved in G1/S transition by active Cyclin E:Cdk2 complexes	0.0004	4	1	0.0974	0.0974	RB1
Hypusine synthesis from eIF5A-lysine	0.0004	4	1	0.0974	0.0974	EIF5A2
Biosynthesis of DPAn-3 SPMs	0.0004	4	1	0.0974	0.0974	PTGS2
Activated NTRK2 signals through PLCG1	0.0004	4	1	0.0974	0.0974	BDNF
Negative regulation of MAPK pathway	0.0039	43	3	0.0996	0.0996	HRAS, UBB, MAPK3
Condensation of Prophase Chromosomes	0.0039	43	3	0.0996	0.0996	RB1, CDK1, H2AFX

## Sheet: Supplementary Table 3
TABLE 3| Reactome pathway enrichment analysis results - Longevity genes
ReactomePathway	RatioOfProteinInPathway	NumberOfProteinInPathway	ProteinFromGeneSet	P-value	FDR	HitGenes
MTOR signalling	0.0038	41	19	1.1102e-16	5.1514e-14	AKT1,RRAGA,RRAGC,RRAGB,RRAGD,RPTOR,LAMTOR2,LAMTOR3,RPS6,TSC2,TSC1,EIF4EBP1,RHEB,MLST8,AKT1S1,EIF4E,EIF4B,MTOR,RPS6KB1
mTORC1-mediated signalling	0.0022	24	16	1.1102e-16	5.1514e-14	RRAGA,RRAGC,RRAGB,RRAGD,RPTOR,LAMTOR2,LAMTOR3,RPS6,EIF4EBP1,RHEB,MLST8,AKT1S1,EIF4E,EIF4B,MTOR,RPS6KB1
Intracellular signaling by second messengers	0.0298	326	34	1.7431e-14	5.386e-12	AKT1,PRKCA,RRAGA,RRAGC,RRAGB,RRAGD,TP53,MAPKAP1,TGFA,INSR,CDKN1A,RPTOR,PPARG,EGFR,RICTOR,CAMK4,LAMTOR2,LAMTOR3,IRS2,TSC2,FOXO4,FOXO3,FOXO1,KL,ESR1,NBEA,RHEB,FGFR1,PRR5,MLST8,PIK3CA,AKT1S1,INS,MTOR
PIP3 activates AKT signaling	0.0262	286	31	1.0314e-13	2.3928e-11	AKT1,RRAGA,RRAGC,RRAGB,RRAGD,TP53,MAPKAP1,TGFA,INSR,CDKN1A,RPTOR,PPARG,EGFR,RICTOR,LAMTOR2,LAMTOR3,IRS2,TSC2,FOXO4,FOXO3,FOXO1,KL,ESR1,RHEB,FGFR1,PRR5,MLST8,PIK3CA,AKT1S1,INS,MTOR
Generic Transcription Pathway	0.1129	1234	66	3.5627e-13	6.591e-11	SERPINE1,AKT1,RUNX3,RRAGA,RRAGC,RRAGB,RRAGD,TP53,MAPKAP1,TGFA,GATA4,APOE,ATRIP,PPARGC1A,ATM,CDKN1A,MSTN,RPTOR,SREBF1,SIRT1,SIRT3,RAD51D,RARB,PPARG,SGK1,EGFR,WRN,RICTOR,WWOX,CDKN2B,GSR,MLH1,VEGFA,CAMK4,FAS,LAMTOR2,LAMTOR3,NR3C1,YY1,KCTD1,TSC2,TSC1,TBL1XR1,CSF1R,FOXO4,FOXO3,FOXO1,PLXNA4,TGFB1,ESRRG,ESR1,NFKB1,IL6,CDK6,RHEB,PRR5,EXO1,MLST8,YWHAG,H2AFX,IFNG,INS,TXNRD1,SOD2,MTOR,ERCC2
Energy dependent regulation of mTOR by LKB1-AMPK	0.0027	29	12	2.2036e-12	3.3935e-10	RRAGA,RRAGC,RRAGB,RRAGD,RPTOR,LAMTOR2,LAMTOR3,TSC2,TSC1,RHEB,MLST8,MTOR
RNA Polymerase II Transcription	0.1247	1363	67	1.0351e-11	1.2909e-09	SERPINE1,AKT1,RUNX3,RRAGA,RRAGC,RRAGB,RRAGD,TP53,MAPKAP1,TGFA,GATA4,APOE,ATRIP,PPARGC1A,ATM,CDKN1A,MSTN,RPTOR,SREBF1,SIRT1,SIRT3,RAD51D,RARB,PPARG,SGK1,EGFR,WRN,RICTOR,WWOX,CDKN2B,GSR,MLH1,VEGFA,CAMK4,FAS,LAMTOR2,LAMTOR3,NR3C1,YY1,KCTD1,TSC2,TSC1,TBL1XR1,CSF1R,FOXO4,FOXO3,FOXO1,PLXNA4,TGFB1,ESRRG,ESR1,NFKB1,IL6,CDK6,RHEB,PRR5,EXO1,MLST8,YWHAG,H2AFX,IFNG,POLDIP3,INS,TXNRD1,SOD2,MTOR,ERCC2
TP53 Regulates Metabolic Genes	0.0081	89	17	1.1128e-11	1.2909e-09	AKT1,RRAGA,RRAGC,RRAGB,RRAGD,TP53,RPTOR,GSR,LAMTOR2,LAMTOR3,TSC2,TSC1,RHEB,MLST8,YWHAG,TXNRD1,MTOR
FOXO-mediated transcription	0.006	66	15	1.7325e-11	1.7845e-09	AKT1,PPARGC1A,CDKN1A,MSTN,SREBF1,SIRT1,SIRT3,NR3C1,FOXO4,FOXO3,FOXO1,PLXNA4,YWHAG,INS,SOD2
Macroautophagy	0.0107	117	18	8.7795e-11	8.0771e-09	ATG13,RRAGA,RRAGC,RRAGB,RRAGD,ULK1,ATM,RPTOR,TOMM40,LAMTOR2,LAMTOR3,TSC2,TSC1,ATG101,RHEB,RB1CC1,MLST8,MTOR
Transcriptional Regulation by TP53	0.0337	368	30	2.6813e-10	2.2523e-08	AKT1,RRAGA,RRAGC,RRAGB,RRAGD,TP53,MAPKAP1,ATRIP,ATM,CDKN1A,RPTOR,RAD51D,SGK1,WRN,RICTOR,GSR,MLH1,FAS,LAMTOR2,LAMTOR3,TSC2,TSC1,RHEB,PRR5,EXO1,MLST8,YWHAG,TXNRD1,MTOR,ERCC2
FOXO-mediated transcription of oxidative stress, metabolic and neuronal genes	0.0027	30	10	1.208e-09	9.3014e-08	PPARGC1A,SREBF1,SIRT3,NR3C1,FOXO4,FOXO3,FOXO1,PLXNA4,INS,SOD2
Regulation of PTEN gene transcription	0.0056	61	12	9.2282e-09	6.552e-07	RRAGA,RRAGC,RRAGB,RRAGD,TP53,RPTOR,PPARG,LAMTOR2,LAMTOR3,RHEB,MLST8,MTOR
Cellular responses to stress	0.0507	554	34	2.038e-08	1.3451e-06	RRAGA,RRAGC,RRAGB,RRAGD,TP53,HIF1A,ATM,CDKN1A,RPTOR,SIRT1,POT1,HSPA14,CDKN2B,CDKN2C,HSPA1L,GSR,VEGFA,LAMTOR2,LAMTOR3,HSPA1B,HSPA1A,NR3C1,RPS6,NFKB1,IL6,CDK6,RHEB,MLST8,GPX1,H2AFX,AKT1S1,TXNRD1,SOD2,MTOR
Chylomicron assembly	0.0009	10	6	9.005e-08	5.0428e-06	MTTP,APOE,APOB,APOA1,APOA4,APOC3
Transcriptional regulation by the AP-2 (TFAP2) family of transcription factors	0.0033	36	9	9.3386e-08	5.0428e-06	TGFA,APOE,CDKN1A,EGFR,WWOX,VEGFA,YY1,KCTD1,ESR1
Regulation of TP53 Degradation	0.0033	36	9	9.3386e-08	5.0428e-06	AKT1,TP53,MAPKAP1,ATM,SGK1,RICTOR,PRR5,MLST8,MTOR
Regulation of TP53 Expression and Degradation	0.0034	37	9	1.1737e-07	5.9861e-06	AKT1,TP53,MAPKAP1,ATM,SGK1,RICTOR,PRR5,MLST8,MTOR
Interleukin-4 and Interleukin-13 signaling	0.0102	112	14	1.4255e-07	6.8425e-06	AKT1,IL12A,TP53,HIF1A,HMOX1,CDKN1A,IL10,IL18,VEGFA,TNF,FOXO3,FOXO1,TGFB1,IL6
Plasma lipoprotein assembly	0.0017	19	7	1.9871e-07	9.1407e-06	MTTP,APOE,APOB,APOA1,APOA4,APOC3,APOC1
Amino acids regulate mTORC1	0.005	55	10	3.2979e-07	1.4511e-05	RRAGA,RRAGC,RRAGB,RRAGD,RPTOR,LAMTOR2,LAMTOR3,RHEB,MLST8,MTOR
CD28 dependent PI3K/Akt signaling	0.002	22	7	5.2596e-07	2.209e-05	AKT1,MAPKAP1,RICTOR,PRR5,MLST8,PIK3CA,MTOR
CD28 co-stimulation	0.003	33	8	6.1332e-07	2.4376e-05	AKT1,MAPKAP1,LYN,RICTOR,PRR5,MLST8,PIK3CA,MTOR
Cytokine Signaling in Immune system	0.0644	704	36	6.4147e-07	2.4376e-05	MT2A,AKT1,TRIM25,IL12A,TP53,HIF1A,HMOX1,HLA-DQA1,LYN,TNFSF8,HLA-DRB1,CDKN1A,HRAS,IL10,IL18,HLA-DQB1,VEGFA,IRS2,TNF,MAP3K7,CSF1R,TNFRSF11A,FOXO3,AGER,FOXO1,SOCS2,TGFB1,NFKB1,GH1,IL6,EIF4E3,IFNG,PIK3CA,CCL5,EIF4E,SOD2
Costimulation by the CD28 family	0.007	76	11	7.8475e-07	2.9036e-05	AKT1,MAPKAP1,HLA-DQA1,LYN,HLA-DRB1,HLA-DQB1,RICTOR,PRR5,MLST8,PIK3CA,MTOR
VEGFA-VEGFR2 Pathway	0.0087	95	12	1.0121e-06	3.5422e-05	AKT1,PRKCA,MAPKAP1,HRAS,RHOA,RICTOR,VEGFA,PRR5,ITGB3,MLST8,PIK3CA,MTOR
Signaling by VEGF	0.0095	104	12	2.5462e-06	8.5089e-05	AKT1,PRKCA,MAPKAP1,HRAS,RHOA,RICTOR,VEGFA,PRR5,ITGB3,MLST8,PIK3CA,MTOR
Chylomicron remodeling	0.0009	10	5	2.659e-06	8.5089e-05	APOE,APOB,APOA1,APOA4,APOC3
Regulation of FOXO transcriptional activity by acetylation	0.0009	10	5	2.659e-06	8.5089e-05	SIRT1,SIRT3,FOXO4,FOXO3,FOXO1
The proton buffering model	0.0005	5	4	4.4264e-06	0.00012836	UCP1,UCP3,UCP2,SLC25A27
The fatty acid cycling model	0.0005	5	4	4.4264e-06	0.00012836	UCP1,UCP3,UCP2,SLC25A27
Retinoid metabolism and transport	0.004	44	8	5.0377e-06	0.00014609	SDC4,APOE,APOB,GPC6,APOA1,APOA4,TTR,APOC3
Regulation of localization of FOXO transcription factors	0.0011	12	5	6.3963e-06	0.0001791	AKT1,FOXO4,FOXO3,FOXO1,YWHAG
Mitochondrial Uncoupling	0.0005	6	4	9.0298e-06	0.0002353	UCP1,UCP3,UCP2,SLC25A27
TFAP2 (AP-2) family regulates transcription of growth factors and their receptors	0.0012	13	5	9.3841e-06	0.0002353	TGFA,EGFR,VEGFA,YY1,ESR1
Metabolism of fat-soluble vitamins	0.0044	48	8	9.412e-06	0.0002353	SDC4,APOE,APOB,GPC6,APOA1,APOA4,TTR,APOC3
Signaling by Interleukins	0.0414	452	25	1.069e-05	0.00026725	AKT1,IL12A,TP53,HIF1A,HMOX1,LYN,CDKN1A,IL10,IL18,VEGFA,IRS2,TNF,MAP3K7,CSF1R,FOXO3,AGER,FOXO1,SOCS2,TGFB1,NFKB1,IL6,IFNG,PIK3CA,CCL5,SOD2
HSF1-dependent transactivation	0.0034	37	7	1.5377e-05	0.00036735	RPTOR,HSPA1L,HSPA1B,HSPA1A,MLST8,AKT1S1,MTOR
Signaling by Receptor Tyrosine Kinases	0.0451	493	26	1.5972e-05	0.00036735	AKT1,PRKCA,MAPKAP1,TGFA,APOE,LYN,INSR,IGF2,HRAS,RHOA,SGK1,EGFR,RICTOR,WWOX,VEGFA,IRS2,IGF1R,KL,ESR1,FGFR1,PRR5,ITGB3,MLST8,PIK3CA,INS,MTOR
RUNX3 regulates CDKN1A transcription	0.0006	7	4	1.6458e-05	0.00037853	RUNX3,TP53,CDKN1A,TGFB1
VEGFR2 mediated vascular permeability	0.0025	27	6	2.5991e-05	0.0005718	AKT1,MAPKAP1,RICTOR,PRR5,MLST8,MTOR
FOXO-mediated transcription of cell cycle genes	0.0016	17	5	3.354e-05	0.00072348	CDKN1A,MSTN,FOXO4,FOXO3,FOXO1
PTEN Regulation	0.0145	158	13	3.4451e-05	0.00072348	AKT1,RRAGA,RRAGC,RRAGB,RRAGD,TP53,RPTOR,PPARG,LAMTOR2,LAMTOR3,RHEB,MLST8,MTOR
Cellular response to heat stress	0.0092	101	10	6.2806e-05	0.0012555	ATM,RPTOR,SIRT1,HSPA14,HSPA1L,HSPA1B,HSPA1A,MLST8,AKT1S1,MTOR
AKT phosphorylates targets in the nucleus	0.0009	10	4	6.5272e-05	0.0012555	AKT1,FOXO4,FOXO3,FOXO1
HDL remodeling	0.0009	10	4	6.5272e-05	0.0012555	CETP,APOE,APOA1,APOC3
Plasma lipoprotein remodeling	0.0029	32	6	6.608e-05	0.0012555	CETP,APOE,APOB,APOA1,APOA4,APOC3
Signaling by Nuclear Receptors	0.0249	272	17	6.9328e-05	0.0013172	AKT1,CETP,TGFA,APOE,HRAS,SREBF1,RARB,DLD,EGFR,IGF1R,YY1,TBL1XR1,FOXO3,ESR1,H2AFX,PIK3CA,APOC1
PI5P, PP2A and IER3 Regulate PI3K/AKT Signaling	0.0097	106	10	9.3078e-05	0.0016754	AKT1,TGFA,INSR,EGFR,IRS2,KL,ESR1,FGFR1,PIK3CA,INS
IRS-related events triggered by IGF1R	0.0048	52	7	0.00012804	0.0023048	IGF2,HRAS,IRS2,IGF1R,KL,FGFR1,PIK3CA
Plasma lipoprotein assembly, remodeling, and clearance	0.0065	71	8	0.0001435	0.0024441	CETP,MTTP,APOE,APOB,APOA1,APOA4,APOC3,APOC1
IGF1R signaling cascade	0.0048	53	7	0.00014377	0.0024441	IGF2,HRAS,IRS2,IGF1R,KL,FGFR1,PIK3CA
Negative regulation of the PI3K/AKT network	0.0103	113	10	0.0001556	0.0025765	AKT1,TGFA,INSR,EGFR,IRS2,KL,ESR1,FGFR1,PIK3CA,INS
Insulin receptor signalling cascade	0.0049	54	7	0.00016103	0.0025765	INSR,HRAS,IRS2,KL,FGFR1,PIK3CA,INS
Signaling by Type 1 Insulin-like Growth Factor 1 Receptor (IGF1R)	0.0049	54	7	0.00016103	0.0025765	IGF2,HRAS,IRS2,IGF1R,KL,FGFR1,PIK3CA
Regulation of TP53 Activity	0.0146	160	12	0.00016214	0.0025943	AKT1,TP53,MAPKAP1,ATRIP,ATM,SGK1,WRN,RICTOR,PRR5,EXO1,MLST8,MTOR
IRS activation	0.0005	5	3	0.00017284	0.0027654	INSR,IRS2,INS
VLDL assembly	0.0005	5	3	0.00017284	0.0027654	MTTP,APOB,APOC1
Extra-nuclear estrogen signaling	0.0068	74	8	0.0001895	0.0028425	AKT1,TGFA,HRAS,EGFR,IGF1R,FOXO3,ESR1,PIK3CA
Presynaptic phase of homologous DNA pairing and strand exchange	0.0036	39	6	0.00019196	0.0028794	ATRIP,ATM,RAD51B,RAD51D,WRN,EXO1
AKT phosphorylates targets in the cytosol	0.0013	14	4	0.00023495	0.0033765	AKT1,CDKN1A,TSC2,AKT1S1
Resolution of D-loop Structures through Synthesis-Dependent Strand Annealing (SDSA)	0.0024	26	5	0.00024118	0.0033765	ATM,RAD51B,RAD51D,WRN,EXO1
Homologous DNA Pairing and Strand Exchange	0.0038	42	6	0.00028439	0.0039814	ATRIP,ATM,RAD51B,RAD51D,WRN,EXO1
Visual phototransduction	0.0091	100	9	0.0002927	0.0040978	PRKCA,SDC4,APOE,APOB,GPC6,APOA1,APOA4,TTR,APOC3
DNA Double-Strand Break Repair	0.0136	149	11	0.00034521	0.004833	TP53,ATRIP,XRCC5,ATM,SIRT6,RAD51B,RAD51D,WRN,EXO1,H2AFX,RAD52
Transcriptional regulation of white adipocyte differentiation	0.0077	84	8	0.00043786	0.00613	PPARGC1A,SREBF1,PPARG,TNF,ADIPOQ,TBL1XR1,TGFB1,NFKB1
Interleukin-10 signaling	0.0043	47	6	0.00051254	0.006663	IL12A,IL10,IL18,TNF,IL6,CCL5
Peptide hormone metabolism	0.0081	88	8	0.00059204	0.0076965	GATA4,ACE,PCSK1,AGT,GHRL,CPB2,GH1,INS
Resolution of D-loop Structures through Holliday Junction Intermediates	0.0029	32	5	0.00061585	0.0080061	ATM,RAD51B,RAD51D,WRN,EXO1
Signaling by ERBB2	0.0046	50	6	0.0007057	0.008819	AKT1,PRKCA,HRAS,RHOA,EGFR,PIK3CA
Resolution of D-Loop Structures	0.003	33	5	0.00070634	0.008819	ATM,RAD51B,RAD51D,WRN,EXO1
Synthesis, secretion, and deacylation of Ghrelin	0.0017	19	4	0.00073491	0.008819	PCSK1,GHRL,GH1,INS
HDR through Homologous Recombination (HRR) or Single Strand Annealing (SSA)	0.0104	114	9	0.00074212	0.0089054	ATRIP,ATM,SIRT6,RAD51B,RAD51D,WRN,EXO1,H2AFX,RAD52
Syndecan interactions	0.0018	20	4	0.00088779	0.0107	PRKCA,SDC4,TGFB1,ITGB3
PI3K/AKT activation	0.0008	9	3	0.00094802	0.0114	RHOA,IRS2,PIK3CA
EGFR Transactivation by Gastrin	0.0008	9	3	0.00094802	0.0114	PRKCA,HRAS,EGFR
SHC-related events triggered by IGF1R	0.0008	9	3	0.00094802	0.0114	IGF2,HRAS,IGF1R
Homology Directed Repair	0.011	120	9	0.0010586	0.0116	ATRIP,ATM,SIRT6,RAD51B,RAD51D,WRN,EXO1,H2AFX,RAD52
Signaling by PTK6	0.005	55	6	0.0011476	0.0126	AKT1,HIF1A,HRAS,RHOA,EGFR,NR3C1
Signaling by Non-Receptor Tyrosine Kinases	0.005	55	6	0.0011476	0.0126	AKT1,HIF1A,HRAS,RHOA,EGFR,NR3C1
HDR through Single Strand Annealing (SSA)	0.0034	37	5	0.0011705	0.0129	ATRIP,ATM,WRN,EXO1,RAD52
Signal attenuation	0.0009	10	3	0.0012807	0.0139	INSR,IRS2,INS
FLT3 Signaling	0.0035	38	5	0.0013153	0.0139	AKT1,HRAS,FOXO3,SOCS2,PIK3CA
G2/M DNA damage checkpoint	0.0071	78	7	0.0013907	0.0139	TP53,ATRIP,ATM,WRN,EXO1,YWHAG,H2AFX
Signaling by Insulin receptor	0.0071	78	7	0.0013907	0.0139	INSR,HRAS,IRS2,KL,FGFR1,PIK3CA,INS
Signaling by ERBB4	0.0053	58	6	0.0014994	0.015	APOE,HRAS,EGFR,WWOX,ESR1,PIK3CA
Growth hormone receptor signaling	0.0022	24	4	0.0017256	0.0173	LYN,IRS2,SOCS2,GH1
Estrogen-dependent nuclear events downstream of ESR-membrane signaling	0.0022	24	4	0.0017256	0.0173	AKT1,TGFA,EGFR,FOXO3
Senescence-Associated Secretory Phenotype (SASP)	0.0075	82	7	0.0018413	0.0183	CDKN1A,CDKN2B,CDKN2C,NFKB1,IL6,CDK6,H2AFX
Inhibition of TSC complex formation by PKB	0.0003	3	2	0.0018711	0.0183	TSC2,TSC1
FGFR1c and Klotho ligand binding and activation	0.0003	3	2	0.0018711	0.0183	KL,FGFR1
Signaling by Erythropoietin	0.0023	25	4	0.0019992	0.0183	LYN,HRAS,IRS2,PIK3CA
Non-integrin membrane-ECM interactions	0.0038	42	5	0.0020293	0.0183	PRKCA,SDC4,TGFB1,ITGB3,TTR
Response to elevated platelet cytosolic Ca2+	0.0122	133	9	0.0021219	0.0191	SERPINE1,PRKCA,IGF2,LY6G6F,VEGFA,TGFB1,ITGB3,ABCC4,APOA1
Erythropoietin activates Phosphoinositide-3-kinase (PI3K)	0.0011	12	3	0.0021464	0.0193	LYN,IRS2,PIK3CA
Lysine catabolism	0.0011	12	3	0.0021464	0.0193	OGDH,DLD,SLC25A21
GRB2 events in EGFR signaling	0.0012	13	3	0.0026877	0.0242	TGFA,HRAS,EGFR
HDR through Homologous Recombination (HRR)	0.006	66	6	0.0028402	0.0256	ATRIP,ATM,RAD51B,RAD51D,WRN,EXO1
BMAL1:CLOCK,NPAS2 activates circadian gene expression	0.0026	28	4	0.0029973	0.0262	SERPINE1,BHLHE41,F7,TBL1XR1
Cellular Senescence	0.0154	168	10	0.0030726	0.0262	TP53,ATM,CDKN1A,POT1,CDKN2B,CDKN2C,NFKB1,IL6,CDK6,H2AFX
Cyclin D associated events in G1	0.0043	47	5	0.0032764	0.0262	LYN,CDKN1A,CDKN2B,CDKN2C,CDK6
G1 Phase	0.0043	47	5	0.0032764	0.0262	LYN,CDKN1A,CDKN2B,CDKN2C,CDK6
AKT-mediated inactivation of FOXO1A	0.0004	4	2	0.0032811	0.0262	AKT1,FOXO1
LDL remodeling	0.0004	4	2	0.0032811	0.0262	CETP,APOB
SLIT2:ROBO1 increases RHOA activity	0.0004	4	2	0.0032811	0.0262	RHOA,MYO9B
Metabolism of ingested H2SeO4 and H2SeO3 into H2Se	0.0004	4	2	0.0032811	0.0262	GSR,TXNRD1
Transcriptional activation of cell cycle inhibitor p21	0.0004	4	2	0.0032811	0.0262	TP53,CDKN1A
Transcriptional activation of p53 responsive genes	0.0004	4	2	0.0032811	0.0262	TP53,CDKN1A
Erythropoietin activates RAS	0.0013	14	3	0.0033061	0.0264	LYN,HRAS,IRS2
SHC1 events in EGFR signaling	0.0013	14	3	0.0033061	0.0264	TGFA,HRAS,EGFR
Platelet activation, signaling and aggregation	0.0238	260	13	0.0035218	0.0282	SERPINE1,AKT1,PRKCA,LYN,IGF2,RHOA,LY6G6F,VEGFA,TGFB1,ITGB3,ABCC4,APOA1,PIK3CA
IRS-mediated signalling	0.0044	48	5	0.00358	0.0286	HRAS,IRS2,KL,FGFR1,PIK3CA
Downstream signaling of activated FGFR1	0.0028	31	4	0.0042913	0.0343	HRAS,KL,FGFR1,PIK3CA
FOXO-mediated transcription of cell death genes	0.0015	16	3	0.0047872	0.0354	FOXO4,FOXO3,FOXO1
G alpha (i) signalling events	0.0368	402	17	0.0049495	0.0354	PRKCA,TAS2R16,SDC4,APOE,APOB,GPC6,AGT,CAMK4,DRD4,HTR1F,NBEA,APOA1,APOA4,SSTR3,TTR,CCL5,APOC3
Chylomicron clearance	0.0005	5	2	0.0050571	0.0354	APOE,APOB
RUNX3 regulates BCL2L11 (BIM) transcription	0.0005	5	2	0.0050571	0.0354	RUNX3,FOXO3
PTK6 Expression	0.0005	5	2	0.0050571	0.0354	HIF1A,NR3C1
Plasma lipoprotein clearance	0.003	33	4	0.0053364	0.0374	APOE,APOB,APOA1,APOC1
Nuclear Receptor transcription pathway	0.0048	53	5	0.0054074	0.0379	RARB,PPARG,NR3C1,ESRRG,ESR1
GAB1 signalosome	0.0016	17	3	0.0056555	0.0396	TGFA,EGFR,PIK3CA
NR1H2 and NR1H3-mediated signaling	0.0049	54	5	0.0058395	0.0409	CETP,APOE,SREBF1,TBL1XR1,APOC1
Platelet degranulation	0.0117	128	8	0.0058829	0.0412	SERPINE1,IGF2,LY6G6F,VEGFA,TGFB1,ITGB3,ABCC4,APOA1
Oncogene Induced Senescence	0.0032	35	4	0.0065394	0.0458	TP53,CDKN2B,CDKN2C,CDK6
Gastrin-CREB signalling pathway via PKC and MAPK	0.0016	18	3	0.0066123	0.0458	PRKCA,HRAS,EGFR
Metabolism of Angiotensinogen to Angiotensins	0.0016	18	3	0.0066123	0.0458	ACE,AGT,CPB2
Transcriptional activation of mitochondrial biogenesis	0.0051	56	5	0.0067757	0.0458	PPARGC1A,SIRT3,CAMK4,TBL1XR1,SOD2
Metabolism of vitamins and cofactors	0.0173	189	10	0.0068717	0.0458	AKT1,SDC4,APOE,APOB,GPC6,MTR,APOA1,APOA4,TTR,APOC3
Cargo recognition for clathrin-mediated endocytosis	0.0096	105	7	0.0069849	0.0458	AGTR1,TGFA,APOB,EGFR,ADRB2,IGF2R,PICALM
Scavenging by Class B Receptors	0.0005	6	2	0.0071834	0.0458	APOB,APOA1
VLDL clearance	0.0005	6	2	0.0071834	0.0458	APOB,APOC1
Processing of DNA double-strand break ends	0.0074	81	6	0.0075226	0.0458	ATRIP,ATM,SIRT6,WRN,EXO1,H2AFX
ESR-mediated signaling	0.0176	192	10	0.0076273	0.0458	AKT1,TGFA,HRAS,EGFR,IGF1R,YY1,FOXO3,ESR1,H2AFX,PIK3CA
Other semaphorin interactions	0.0017	19	3	0.0076598	0.046	SEMA6A,PLXNA4,ITGA1
VEGFR2 mediated cell proliferation	0.0017	19	3	0.0076598	0.046	PRKCA,HRAS,VEGFA
Scavenging by Class A Receptors	0.0017	19	3	0.0076598	0.046	APOE,APOB,APOA1
Detoxification of Reactive Oxygen Species	0.0034	37	4	0.0079099	0.0475	GSR,GPX1,TXNRD1,SOD2

## Sheet: Supplementary Table 4
TABLE 4| Reactome pathway enrichment analysis results - AD-AR Overlap genes
Pathway	RatioOfProteinInPathway	No. of total proteins in pathway	No. of hits in pathway	p-value	FDR value	Hit gene
Generic Transcription Pathway	0.1129	1234	22	4.0535e-11	1.8484e-08	GSK3B, MT-CO1, SERPINE1, APOE, PCK1, TP63, TGFB1, UBE2I, PARP1, BDNF, CDKN2A, SOD2, ESR1, AR, IL6, SST, FAS, PIN1, PPARG, PPARA, TP53, TP73
RNA Polymerase II Transcription	0.1247	1363	22	2.8396e-10	6.4743e-08	GSK3B, MT-CO1, SERPINE1, APOE, PCK1, TP63, TGFB1, UBE2I, PARP1, BDNF, CDKN2A, SOD2, ESR1, AR, IL6, SST, FAS, PIN1, PPARG, PPARA, TP53, TP73
SUMOylation of intracellular receptors	0.0027	30	5	1.0756e-07	1.6243e-05	UBE2I, ESR1, AR, PPARG, PPARA
TP53 Regulates Transcription of Death Receptors and Ligands	0.0011	12	4	1.4249e-07	1.6243e-05	TP63, FAS, TP53, TP73
SUMO E3 ligases SUMOylate target proteins	0.0155	169	8	1.981e-07	1.8027e-05	UBE2I, PARP1, CDKN2A, ESR1, AR, PPARG, PPARA, TP53
SUMOylation	0.016	175	8	2.5766e-07	1.9582e-05	UBE2I, PARP1, CDKN2A, ESR1, AR, PPARG, PPARA, TP53
Signaling by ERBB4	0.0053	58	5	2.6904e-06	0.00017487	PIK3R1, PSEN1, APOE, S100B, ESR1
Interleukin-4 and Interleukin-13 signaling	0.0102	112	6	3.8283e-06	0.00021798	PIK3R1, PTGS2, TNF, TGFB1, IL6, TP53
Apoptosis	0.0164	179	7	4.3595e-06	0.00021798	LMNA, TP63, CDKN2A, FAS, MAPT, TP53, TP73
Activation of PUMA and translocation to mitochondria	0.0008	9	3	5.8151e-06	0.00026168	TP63, TP53, TP73
Nuclear signaling by ERBB4	0.0029	32	4	6.8256e-06	0.00027985	PSEN1, APOE, S100B, ESR1
Platelet degranulation	0.0117	128	6	8.1629e-06	0.00031019	APP, SERPINE1, CLU, A2M, TGFB1, IGF1
Response to elevated platelet cytosolic Ca2+	0.0122	133	6	1.0132e-05	0.00035464	APP, SERPINE1, CLU, A2M, TGFB1, IGF1
TP53 Regulates Transcription of Caspase Activators and Caspases	0.0011	12	3	1.3677e-05	0.00043765	TP63, TP53, TP73
Transcriptional regulation of white adipocyte differentiation	0.0077	84	5	1.5962e-05	0.00047885	TNF, PCK1, TGFB1, PPARG, PPARA
Regulation of TP53 Activity through Association with Co-factors	0.0013	14	3	2.1605e-05	0.00056173	TP63, TP53, TP73
TP53 regulates transcription of several additional cell death genes whose specific roles in p53-dependent apoptosis remain uncertain	0.0013	14	3	2.1605e-05	0.00056173	TP63, TP53, TP73
TP53 Regulates Transcription of Cell Death Genes	0.004	44	4	2.3619e-05	0.00059047	TP63, FAS, TP53, TP73
Signaling by Interleukins	0.0414	452	9	3.7136e-05	0.00089127	APP, PIK3R1, PTGS2, TNF, TGFB1, S100B, SOD2, IL6, TP53
Platelet activation, signaling and aggregation	0.0238	260	7	4.762e-05	0.00097054	APP, SERPINE1, PIK3R1, CLU, A2M, TGFB1, IGF1
Intrinsic Pathway for Apoptosis	0.0048	53	4	4.8527e-05	0.00097054	TP63, CDKN2A, TP53, TP73
Nuclear Receptor transcription pathway	0.0048	53	4	4.8527e-05	0.00097054	ESR1, AR, PPARG, PPARA
TP53 Regulates Transcription of Genes Involved in Cytochrome C Release	0.0018	20	3	6.2012e-05	0.0011782	TP63, TP53, TP73
SUMOylation of transcription factors	0.0018	20	3	6.2012e-05	0.0011782	UBE2I, CDKN2A, TP53
Activation of BH3-only proteins	0.0027	30	3	0.00020392	0.0036701	TP63, TP53, TP73
Cytokine Signaling in Immune system	0.0644	704	10	0.00021589	0.0036701	APP, PIK3R1, PTGS2, TNF, TGFB1, S100B, SOD2, IL6, PIN1, TP53
Regulation of TP53 Activity	0.0146	160	5	0.00032488	0.0049627	TP63, CDKN2A, PIN1, TP53, TP73
Activated NTRK2 signals through PI3K	0.0006	7	2	0.00033084	0.0049627	PIK3R1, BDNF
RUNX3 regulates CDKN1A transcription	0.0006	7	2	0.00033084	0.0049627	TGFB1, TP53
Transcriptional regulation by the AP-2 (TFAP2) family of transcription factors	0.0033	36	3	0.00034692	0.0052038	APOE, UBE2I, ESR1
Post-translational protein modification	0.1289	1409	14	0.00040069	0.0052766	APP, VCP, UCHL1, APOE, TGFB1, UBE2I, PARP1, CDKN2A, ESR1, AR, IL6, PPARG, PPARA, TP53
Transcriptional Regulation by TP53	0.0337	368	7	0.00040261	0.0052766	MT-CO1, TP63, CDKN2A, FAS, PIN1, TP53, TP73
Ovarian tumor domain proteases	0.0035	38	3	0.0004059	0.0052766	VCP, ESR1, TP53
MECP2 regulates transcription of neuronal ligands	0.0007	8	2	0.0004311	0.0056043	BDNF, SST
Transcriptional Regulation by VENTX	0.0038	41	3	0.00050586	0.0065318	CDKN2A, IL6, TP53
PI5P Regulates TP53 Acetylation	0.0008	9	2	0.00054431	0.0065318	PIN1, TP53
Deubiquitination	0.0258	282	6	0.00061067	0.007328	VCP, UCHL1, TGFB1, ESR1, AR, TP53
RUNX3 regulates p14-ARF	0.0009	10	2	0.0006704	0.0073744	TGFB1, CDKN2A
HDL remodeling	0.0009	10	2	0.0006704	0.0073744	CETP, APOE
Interleukin-10 signaling	0.0043	47	3	0.00075026	0.0082528	PTGS2, TNF, IL6
Vitamin D (calciferol) metabolism	0.001	11	2	0.00080926	0.0089019	LRP2, UBE2I
Cellular responses to stress	0.0507	554	8	0.00092426	0.0092426	GSK3B, VCP, GSTP1, CDKN2A, SOD2, AR, IL6, TP53
NR1H2 and NR1H3-mediated signaling	0.0049	54	3	0.0011174	0.0108	CETP, APOE, PCK1
Dissolution of Fibrin Clot	0.0012	13	2	0.0011249	0.0108	SERPINE1, PLAU
Advanced glycosylation endproduct receptor signaling	0.0012	13	2	0.0011249	0.0108	APP, S100B
Regulation of Insulin-like Growth Factor (IGF) transport and uptake by Insulin-like Growth Factor Binding Proteins (IGFBPs)	0.0113	124	4	0.0012005	0.0108	APP, APOE, IGF1, IL6
Transcriptional Regulation by MECP2	0.0058	63	3	0.0017335	0.0156	BDNF, SST, PPARG
Signaling by Receptor Tyrosine Kinases	0.0451	493	7	0.0022085	0.0199	PIK3R1, PSEN1, APOE, BDNF, IGF1, S100B, ESR1
Plasma lipoprotein assembly	0.0017	19	2	0.002369	0.021	APOE, A2M
Plasma lipoprotein assembly, remodeling, and clearance	0.0065	71	3	0.0024304	0.021	CETP, APOE, A2M
Signaling by TGF-beta Receptor Complex	0.0067	73	3	0.002628	0.021	SERPINE1, TGFB1, PARP1
SUMOylation of DNA damage response and repair proteins	0.007	77	3	0.0030524	0.0244	UBE2I, PARP1, CDKN2A
DDX58/IFIH1-mediated induction of interferon-alpha/beta	0.007	77	3	0.0030524	0.0244	APP, S100B, PIN1
Signaling by Nuclear Receptors	0.0249	272	5	0.0033936	0.0271	CETP, PIK3R1, APOE, PCK1, ESR1
TRAF6 mediated NF-kB activation	0.0022	24	2	0.0037355	0.0299	APP, S100B
Signaling by NTRK2 (TRKB)	0.0023	25	2	0.0040437	0.032	PIK3R1, BDNF
PIP3 activates AKT signaling	0.0262	286	5	0.0041976	0.032	GSK3B, PIK3R1, ESR1, PPARG, TP53
TP53 Regulates Metabolic Genes	0.0081	89	3	0.0045694	0.032	MT-CO1, TP63, TP53
BMAL1:CLOCK,NPAS2 activates circadian gene expression	0.0026	28	2	0.0050366	0.0353	SERPINE1, PPARA
TAK1 activates NFkB by phosphorylation and activation of IKKs complex	0.0026	28	2	0.0050366	0.0353	APP, S100B
Transcriptional regulation by RUNX3	0.0088	96	3	0.0056319	0.0394	TGFB1, CDKN2A, TP53
FOXO-mediated transcription of oxidative stress, metabolic and neuronal genes	0.0027	30	2	0.0057545	0.0403	PCK1, SOD2
Regulation of TP53 Activity through Acetylation	0.0027	30	2	0.0057545	0.0403	PIN1, TP53
Plasma lipoprotein remodeling	0.0029	32	2	0.0065165	0.0434	CETP, APOE
Signaling by TGFB family members	0.0093	102	3	0.0066515	0.0434	SERPINE1, TGFB1, PARP1
Intracellular signaling by second messengers	0.0298	326	5	0.0072399	0.0434	GSK3B, PIK3R1, ESR1, PPARG, TP53
BDNF activates NTRK2 (TRKB) signaling	0.0002	2	1	0.0074756	0.0449	BDNF
Regulation of TP53 Expression	0.0002	2	1	0.0074756	0.0449	TP53
Biosynthesis of electrophilic œâ-3 PUFA oxo-derivatives	0.0002	2	1	0.0074756	0.0449	PTGS2
Post-translational protein phosphorylation	0.0098	107	3	0.0075801	0.0455	APP, APOE, IL6
Oncogene Induced Senescence	0.0032	35	2	0.0077406	0.0464	CDKN2A, TP53
Regulation of TP53 Degradation	0.0033	36	2	0.0081699	0.049	CDKN2A, TP53
Innate Immune System	0.1044	1141	10	0.0082321	0.0494	APP, GRN, VCP, GSTP1, PIK3R1, PSEN1, CLU, PLAU, S100B, PIN1
Regulation of TP53 Expression and Degradation	0.0034	37	2	0.0086098	0.0517	CDKN2A, TP53
Detoxification of Reactive Oxygen Species	0.0034	37	2	0.0086098	0.0517	GSTP1, SOD2
Apoptotic cleavage of cellular proteins	0.0035	38	2	0.0090601	0.0517	LMNA, MAPT
Transcriptional regulation by RUNX2	0.011	120	3	0.0103	0.0517	GSK3B, ESR1, AR
Breakdown of the nuclear lamina	0.0003	3	1	0.0112	0.056	LMNA
Formation of Incision Complex in GG-NER	0.0039	43	2	0.0115	0.0573	UBE2I, PARP1
Transcriptional activity of SMAD2/SMAD3:SMAD4 heterotrimer	0.004	44	2	0.012	0.0599	SERPINE1, PARP1
NR1H3 & NR1H2 regulate gene expression linked to cholesterol transport and efflux	0.004	44	2	0.012	0.0599	CETP, APOE
Retinoid metabolism and transport	0.004	44	2	0.012	0.0599	LRP2, APOE
Metabolism of fat-soluble vitamins	0.0044	48	2	0.0141	0.0668	LRP2, APOE
LDL remodeling	0.0004	4	1	0.0149	0.0668	CETP
Transcriptional activation of cell cycle inhibitor p21	0.0004	4	1	0.0149	0.0668	TP53
Transcriptional activation of p53 responsive genes	0.0004	4	1	0.0149	0.0668	TP53
Biosynthesis of DPA-derived SPMs	0.0004	4	1	0.0149	0.0668	PTGS2
Biosynthesis of DPAn-3 SPMs	0.0004	4	1	0.0149	0.0668	PTGS2
Activated NTRK2 signals through PLCG1	0.0004	4	1	0.0149	0.0668	BDNF
IRS-related events triggered by IGF1R	0.0048	52	2	0.0164	0.0668	PIK3R1, IGF1
Apoptotic execution phase	0.0048	52	2	0.0164	0.0668	LMNA, MAPT
Death Receptor Signalling	0.0132	144	3	0.0168	0.0668	PSEN1, TNF, FAS
IGF1R signaling cascade	0.0048	53	2	0.017	0.0668	PIK3R1, IGF1
Signaling by Type 1 Insulin-like Growth Factor 1 Receptor (IGF1R)	0.0049	54	2	0.0176	0.0668	PIK3R1, IGF1
Regulation of RUNX3 expression and activity	0.005	55	2	0.0182	0.0668	TGFB1, CDKN2A
DNA Double-Strand Break Repair	0.0136	149	3	0.0184	0.0668	UBE2I, PARP1, TP53
MECP2 regulates transcription factors	0.0005	5	1	0.0186	0.0668	PPARG
Chylomicron clearance	0.0005	5	1	0.0186	0.0668	APOE
NR1H2 & NR1H3 regulate gene expression linked to gluconeogenesis	0.0005	5	1	0.0186	0.0668	PCK1
Abacavir metabolism	0.0005	5	1	0.0186	0.0668	PCK1
NTRK2 activates RAC1	0.0005	5	1	0.0186	0.0668	BDNF
FasL/ CD95L signaling	0.0005	5	1	0.0186	0.0668	FAS
Activation of NOXA and translocation to mitochondria	0.0005	5	1	0.0186	0.0668	TP53
ECM proteoglycans	0.0051	56	2	0.0189	0.0668	SERPINE1, TGFB1
Transcriptional activation of mitochondrial biogenesis	0.0051	56	2	0.0189	0.0668	SOD2, PPARA
Metabolism of steroids	0.0139	152	3	0.0194	0.0668	LRP2, UBE2I, PPARA
Stabilization of p53	0.0052	57	2	0.0195	0.0668	CDKN2A, TP53
Metabolism of lipids	0.0681	744	7	0.0197	0.0668	PON1, LRP2, PIK3R1, PTGS2, UBE2I, PPARG, PPARA
Arachidonic acid metabolism	0.0054	59	2	0.0208	0.0668	PON1, PTGS2
Recruitment and ATM-mediated phosphorylation of repair and signaling proteins at DNA double strand breaks	0.0055	60	2	0.0214	0.0668	UBE2I, TP53
Meiotic synapsis	0.0055	60	2	0.0214	0.0668	LMNA, UBE2I
DNA Double Strand Break Response	0.0056	61	2	0.0221	0.0668	UBE2I, TP53
Regulation of PTEN gene transcription	0.0056	61	2	0.0221	0.0668	PPARG, TP53
MET activates PI3K/AKT signaling	0.0005	6	1	0.0223	0.0668	PIK3R1
TNFR1-mediated ceramide production	0.0005	6	1	0.0223	0.0668	TNF
Activated NTRK3 signals through PI3K	0.0005	6	1	0.0223	0.0668	PIK3R1
Biosynthesis of EPA-derived SPMs	0.0005	6	1	0.0223	0.0668	PTGS2
Synthesis of 15-eicosatetraenoic acid derivatives	0.0005	6	1	0.0223	0.0668	PTGS2
RUNX1 regulates estrogen receptor mediated transcription	0.0005	6	1	0.0223	0.0668	ESR1
Activated NTRK2 signals through CDK5	0.0005	6	1	0.0223	0.0668	BDNF
RUNX1 regulates transcription of genes involved in WNT signaling	0.0005	6	1	0.0223	0.0668	ESR1
Cellular Senescence	0.0154	168	3	0.0251	0.0723	CDKN2A, IL6, TP53
p53-Dependent G1/S DNA damage checkpoint	0.006	66	2	0.0256	0.0723	CDKN2A, TP53
p53-Dependent G1 DNA Damage Response	0.006	66	2	0.0256	0.0723	CDKN2A, TP53
FOXO-mediated transcription	0.006	66	2	0.0256	0.0723	PCK1, SOD2
Activated NTRK2 signals through FYN	0.0006	7	1	0.0259	0.0723	BDNF
SUMO is transferred from E1 to E2 (UBE2I, UBC9)	0.0006	7	1	0.0259	0.0723	UBE2I
G1/S DNA Damage Checkpoints	0.0062	68	2	0.027	0.0723	CDKN2A, TP53
Noncanonical activation of NOTCH3	0.0007	8	1	0.0296	0.0723	PSEN1
POLB-Dependent Long Patch Base Excision Repair	0.0007	8	1	0.0296	0.0723	PARP1
Terminal pathway of complement	0.0007	8	1	0.0296	0.0723	CLU
HDL assembly	0.0007	8	1	0.0296	0.0723	A2M
Regulation of RUNX2 expression and activity	0.0067	73	2	0.0308	0.0723	GSK3B, ESR1
Extra-nuclear estrogen signaling	0.0068	74	2	0.0316	0.0723	PIK3R1, ESR1
Neutrophil degranulation	0.0438	479	5	0.0327	0.0723	GRN, VCP, GSTP1, PSEN1, PLAU
Nuclear Envelope (NE) Reassembly	0.007	76	2	0.0331	0.0723	LMNA, UBE2I
Activated NTRK2 signals through RAS	0.0008	9	1	0.0332	0.0723	BDNF
MAPK1 (ERK2) activation	0.0008	9	1	0.0332	0.0723	IL6
Formyl peptide receptors bind formyl peptides and many other ligands	0.0008	9	1	0.0332	0.0723	APP
PI3K/AKT activation	0.0008	9	1	0.0332	0.0723	PIK3R1
SHC-related events triggered by IGF1R	0.0008	9	1	0.0332	0.0723	IGF1
Synthesis of 5-eicosatetraenoic acids	0.0008	9	1	0.0332	0.0723	PON1
Metabolism of vitamins and cofactors	0.0173	189	3	0.0339	0.0723	LRP2, PTGS2, APOE
HDR through MMEJ (alt-NHEJ)	0.0009	10	1	0.0368	0.0723	PARP1
GP1b-IX-V activation signalling	0.0009	10	1	0.0368	0.0723	PIK3R1
Chylomicron assembly	0.0009	10	1	0.0368	0.0723	APOE
MAPK3 (ERK1) activation	0.0009	10	1	0.0368	0.0723	IL6
PI3K events in ERBB4 signaling	0.0009	10	1	0.0368	0.0723	PIK3R1
Negative regulation of activity of TFAP2 (AP-2) family transcription factors	0.0009	10	1	0.0368	0.0723	UBE2I
Abacavir transport and metabolism	0.0009	10	1	0.0368	0.0723	PCK1
Chylomicron remodeling	0.0009	10	1	0.0368	0.0723	APOE
Activation of AMPK downstream of NMDARs	0.0009	10	1	0.0368	0.0723	MAPT
Processing and activation of SUMO	0.0009	10	1	0.0368	0.0723	UBE2I
Senescence-Associated Secretory Phenotype (SASP)	0.0075	82	2	0.0381	0.0723	CDKN2A, IL6
Global Genome Nucleotide Excision Repair (GG-NER)	0.0077	84	2	0.0397	0.0723	UBE2I, PARP1
Regulated proteolysis of p75NTR	0.001	11	1	0.0404	0.0723	PSEN1
Activated NTRK2 signals through FRS2 and FRS3	0.001	11	1	0.0404	0.0723	BDNF
SUMOylation of immune response proteins	0.001	11	1	0.0404	0.0723	UBE2I
NOTCH4 Activation and Transmission of Signal to the Nucleus	0.001	11	1	0.0404	0.0723	PSEN1
Dimerization of procaspase-8	0.001	11	1	0.0404	0.0723	FAS
Interleukin-6 signaling	0.001	11	1	0.0404	0.0723	IL6
Regulation by c-FLIP	0.001	11	1	0.0404	0.0723	FAS
Toll Like Receptor 10 (TLR10) Cascade	0.0078	85	2	0.0406	0.0723	APP, S100B
MyD88 cascade initiated on plasma membrane	0.0078	85	2	0.0406	0.0723	APP, S100B
Toll Like Receptor 5 (TLR5) Cascade	0.0078	85	2	0.0406	0.0723	APP, S100B
Meiosis	0.0081	88	2	0.0432	0.0723	LMNA, UBE2I
Caspase-mediated cleavage of cytoskeletal proteins	0.0011	12	1	0.044	0.0723	MAPT
Josephin domain DUBs	0.0011	12	1	0.044	0.0723	VCP
Erythropoietin activates Phosphoinositide-3-kinase (PI3K)	0.0011	12	1	0.044	0.0723	PIK3R1
TRAF6 mediated induction of NFkB and MAP kinases upon TLR7/8 or 9 activation	0.0081	89	2	0.0441	0.0723	APP, S100B
MyD88 dependent cascade initiated on endosome	0.0082	90	2	0.045	0.0723	APP, S100B
Toll Like Receptor 7/8 (TLR7/8) Cascade	0.0083	91	2	0.0459	0.0723	APP, S100B
Regulation of TP53 Activity through Phosphorylation	0.0084	92	2	0.0468	0.0723	PIN1, TP53
Cell Cycle, Mitotic	0.0485	530	5	0.0471	0.0723	GSK3B, LMNA, UBE2I, CDKN2A, TP53
TFAP2 (AP-2) family regulates transcription of growth factors and their receptors	0.0012	13	1	0.0476	0.0723	ESR1
CASP8 activity is inhibited	0.0012	13	1	0.0476	0.0723	FAS
Toll Like Receptor 3 (TLR3) Cascade	0.0085	93	2	0.0477	0.0723	APP, S100B
Toll Like Receptor 9 (TLR9) Cascade	0.0086	94	2	0.0486	0.0723	APP, S100B
Mitochondrial biogenesis	0.0087	95	2	0.0496	0.0723	SOD2, PPARA
Oxidative Stress Induced Senescence	0.0087	95	2	0.0496	0.0723	CDKN2A, TP53
UCH proteinases	0.0088	96	2	0.0505	0.0723	UCHL1, TGFB1
Toll Like Receptor 2 (TLR2) Cascade	0.0088	96	2	0.0505	0.0723	APP, S100B
MyD88:MAL(TIRAP) cascade initiated on plasma membrane	0.0088	96	2	0.0505	0.0723	APP, S100B
Toll Like Receptor TLR6:TLR2 Cascade	0.0088	96	2	0.0505	0.0723	APP, S100B
Toll Like Receptor TLR1:TLR2 Cascade	0.0088	96	2	0.0505	0.0723	APP, S100B
AKT phosphorylates targets in the cytosol	0.0013	14	1	0.0512	0.0723	GSK3B
TP53 Regulates Transcription of Genes Involved in G1 Cell Cycle Arrest	0.0013	14	1	0.0512	0.0723	TP53
TNFR1-induced proapoptotic signaling	0.0013	14	1	0.0512	0.0723	TNF
TRIF(TICAM1)-mediated TLR4 signaling	0.0089	97	2	0.0514	0.0723	APP, S100B
MyD88-independent TLR4 cascade	0.0089	97	2	0.0514	0.0723	APP, S100B
Visual phototransduction	0.0091	100	2	0.0543	0.0723	LRP2, APOE
Depolymerisation of the Nuclear Lamina	0.0014	15	1	0.0548	0.0723	LMNA
Synthesis of Prostaglandins (PG) and Thromboxanes (TX)	0.0014	15	1	0.0548	0.0723	PTGS2
Cellular response to heat stress	0.0092	101	2	0.0552	0.0723	GSK3B, VCP
Interleukin-1 signaling	0.0093	102	2	0.0562	0.0723	APP, S100B
PI3K events in ERBB2 signaling	0.0015	16	1	0.0583	0.0723	PIK3R1
CRMPs in Sema3A signaling	0.0015	16	1	0.0583	0.0723	GSK3B
NRIF signals cell death from the nucleus	0.0015	16	1	0.0583	0.0723	PSEN1
The NLRP3 inflammasome	0.0015	16	1	0.0583	0.0723	APP
SUMOylation of DNA methylation proteins	0.0015	16	1	0.0583	0.0723	UBE2I
TGF-beta receptor signaling in EMT (epithelial to mesenchymal transition)	0.0015	16	1	0.0583	0.0723	TGFB1
PI5P, PP2A and IER3 Regulate PI3K/AKT Signaling	0.0097	106	2	0.0601	0.0723	PIK3R1, ESR1
Signaling by NTRK3 (TRKC)	0.0016	17	1	0.0618	0.0723	PIK3R1
GAB1 signalosome	0.0016	17	1	0.0618	0.0723	PIK3R1
Protein methylation	0.0016	17	1	0.0618	0.0723	VCP
Formation of Senescence-Associated Heterochromatin Foci (SAHF)	0.0016	17	1	0.0618	0.0723	TP53
Beta-catenin phosphorylation cascade	0.0016	17	1	0.0618	0.0723	GSK3B
Biosynthesis of DHA-derived SPMs	0.0016	17	1	0.0618	0.0723	PTGS2
G alpha (i) signalling events	0.0368	402	4	0.0631	0.0723	APP, LRP2, APOE, SST
Nucleotide Excision Repair	0.0101	110	2	0.0642	0.0723	UBE2I, PARP1
Degradation of the extracellular matrix	0.0102	111	2	0.0652	0.0723	PSEN1, A2M
TP53 Regulates Transcription of Genes Involved in G2 Cell Cycle Arrest	0.0016	18	1	0.0653	0.0723	TP53
PI-3K cascade:FGFR3	0.0016	18	1	0.0653	0.0723	PIK3R1
Caspase activation via Death Receptors in the presence of ligand	0.0016	18	1	0.0653	0.0723	FAS
Regulation of signaling by CBL	0.0016	18	1	0.0653	0.0723	PIK3R1
Tie2 Signaling	0.0016	18	1	0.0653	0.0723	PIK3R1
Apoptotic factor-mediated response	0.0016	18	1	0.0653	0.0723	CDKN2A
RORA activates gene expression	0.0016	18	1	0.0653	0.0723	PPARA
Negative regulation of the PI3K/AKT network	0.0103	113	2	0.0672	0.0723	PIK3R1, ESR1
Synthesis, secretion, and deacylation of Ghrelin	0.0017	19	1	0.0689	0.0723	IGF1
Biosynthesis of specialized proresolving mediators (SPMs)	0.0017	19	1	0.0689	0.0723	PTGS2
Scavenging by Class A Receptors	0.0017	19	1	0.0689	0.0723	APOE
Regulation of TP53 Activity through Methylation	0.0017	19	1	0.0689	0.0723	TP53
Initiation of Nuclear Envelope (NE) Reformation	0.0017	19	1	0.0689	0.0723	LMNA
Nicotinamide salvaging	0.0017	19	1	0.0689	0.0723	PTGS2
Translesion Synthesis by POLH	0.0017	19	1	0.0689	0.0723	VCP
PPARA activates gene expression	0.0107	117	2	0.0714	0.0723	PPARG, PPARA
PI-3K cascade:FGFR4	0.0018	20	1	0.0723	0.0723	PIK3R1
Syndecan interactions	0.0018	20	1	0.0723	0.0723	TGFB1
Regulation of lipid metabolism by PPARalpha	0.0109	119	2	0.0735	0.0735	PPARG, PPARA
Homology Directed Repair	0.011	120	2	0.0746	0.0746	UBE2I, PARP1
PI-3K cascade:FGFR1	0.0019	21	1	0.0758	0.0758	PIK3R1
TP53 regulates transcription of additional cell cycle genes whose exact role in the p53 pathway remain uncertain	0.0019	21	1	0.0758	0.0758	TP53
Nephrin family interactions	0.002	22	1	0.0793	0.0793	PIK3R1
NOTCH2 Activation and Transmission of Signal to the Nucleus	0.002	22	1	0.0793	0.0793	PSEN1
CD28 dependent PI3K/Akt signaling	0.002	22	1	0.0793	0.0793	PIK3R1
Insertion of tail-anchored proteins into the endoplasmic reticulum membrane	0.002	22	1	0.0793	0.0793	APP
Toll Like Receptor 4 (TLR4) Cascade	0.0115	126	2	0.0811	0.0811	APP, S100B
Intrinsic Pathway of Fibrin Clot Formation	0.0021	23	1	0.0827	0.0827	A2M
PI-3K cascade:FGFR2	0.0021	23	1	0.0827	0.0827	PIK3R1
Downregulation of SMAD2/3:SMAD4 transcriptional activity	0.0021	23	1	0.0827	0.0827	PARP1
RAF-independent MAPK1/3 activation	0.0021	23	1	0.0827	0.0827	IL6
RHO GTPases Activate NADPH Oxidases	0.0022	24	1	0.0862	0.0862	PIN1
Inflammasomes	0.0022	24	1	0.0862	0.0862	APP
Aggrephagy	0.0022	24	1	0.0862	0.0862	VCP
Interleukin-6 family signaling	0.0022	24	1	0.0862	0.0862	IL6
RUNX2 regulates osteoblast differentiation	0.0022	24	1	0.0862	0.0862	AR
NOTCH3 Activation and Transmission of Signal to the Nucleus	0.0023	25	1	0.0896	0.0896	PSEN1
Signaling by Erythropoietin	0.0023	25	1	0.0896	0.0896	PIK3R1
Resolution of AP sites via the multiple-nucleotide patch replacement pathway	0.0023	25	1	0.0896	0.0896	PARP1
Interleukin-7 signaling	0.0023	25	1	0.0896	0.0896	PIK3R1
Downstream signaling of activated FGFR3	0.0023	25	1	0.0896	0.0896	PIK3R1
Signaling by NTRKs	0.0124	135	2	0.0912	0.0912	PIK3R1, BDNF
TNFR1-induced NFkappaB signaling pathway	0.0024	26	1	0.093	0.093	TNF
Downregulation of TGF-beta receptor signaling	0.0024	26	1	0.093	0.093	TGFB1
Signaling by Hedgehog	0.0125	137	2	0.0935	0.0935	GSK3B, VCP
Interleukin-1 family signaling	0.0127	139	2	0.0958	0.0958	APP, S100B
Interleukin receptor SHC signaling	0.0025	27	1	0.0964	0.0964	PIK3R1
Postmitotic nuclear pore complex (NPC) reformation	0.0025	27	1	0.0964	0.0964	UBE2I
Downstream signaling of activated FGFR4	0.0025	27	1	0.0964	0.0964	PIK3R1
Caspase activation via extrinsic apoptotic signalling pathway	0.0026	28	1	0.0998	0.0998	FAS

## Sheet: Supplementary Table 5
TABLE 5| Reactome pathway enrichment analysis results - AD-Longevity Overlap genes
ReactomePathway	RatioOfProteinInPathway	NumberOfProteinInPathway	ProteinFromGeneSet	P-value	FDR	HitGenes
Interleukin-4 and Interleukin-13 signaling	0.0102	112	7	7.6351e-08	2.3211e-05	TNF,HMOX1,IL10,TGFB1,IL18,IL6,TP53
Plasma lipoprotein assembly	0.0017	19	4	5.1466e-07	7.8228e-05	APOE,APOA1,APOA4,APOC1
Plasma lipoprotein assembly, remodeling, and clearance	0.0065	71	5	3.6882e-06	0.00022993	CETP,APOE,APOA1,APOA4,APOC1
Plasma lipoprotein remodeling	0.0029	32	4	4.0169e-06	0.00022993	CETP,APOE,APOA1,APOA4
Chylomicron remodeling	0.0009	10	3	5.3472e-06	0.00022993	APOE,APOA1,APOA4
Chylomicron assembly	0.0009	10	3	5.3472e-06	0.00022993	APOE,APOA1,APOA4
HDL remodeling	0.0009	10	3	5.3472e-06	0.00022993	CETP,APOE,APOA1
Signaling by Interleukins	0.0414	452	9	1.2035e-05	0.00045731	AGER,TNF,HMOX1,IL10,TGFB1,IL18,SOD2,IL6,TP53
Retinoid metabolism and transport	0.004	44	4	1.3961e-05	0.0004607	TTR,APOE,APOA1,APOA4
Interleukin-10 signaling	0.0043	47	4	1.8048e-05	0.00052888	TNF,IL10,IL18,IL6
Metabolism of fat-soluble vitamins	0.0044	48	4	1.9588e-05	0.00052888	TTR,APOE,APOA1,APOA4
NR1H2 and NR1H3-mediated signaling	0.0049	54	4	3.0939e-05	0.00077347	CETP,APOE,SREBF1,APOC1
Transcriptional regulation of white adipocyte differentiation	0.0077	84	4	0.00016888	0.0038309	TNF,SREBF1,TGFB1,PPARG
Plasma lipoprotein clearance	0.003	33	3	0.00018243	0.0038309	APOE,APOA1,APOC1
Signaling by Nuclear Receptors	0.0249	272	6	0.00024348	0.0048398	CETP,APOE,SREBF1,ESR1,APOC1,DLD
RUNX3 regulates CDKN1A transcription	0.0006	7	2	0.00025473	0.0048398	TGFB1,TP53
Visual phototransduction	0.0091	100	4	0.00032676	0.0055548	TTR,APOE,APOA1,APOA4
Cytokine Signaling in Immune system	0.0644	704	9	0.00036367	0.0058188	AGER,TNF,HMOX1,IL10,TGFB1,IL18,SOD2,IL6,TP53
Metabolism of vitamins and cofactors	0.0173	189	5	0.00037289	0.0059662	MTR,TTR,APOE,APOA1,APOA4
NR1H3 & NR1H2 regulate gene expression linked to cholesterol transport and efflux	0.004	44	3	0.00042181	0.0063271	CETP,APOE,APOC1
PPARA activates gene expression	0.0107	117	4	0.00058847	0.0081485	SREBF1,APOA1,AGT,PPARG
Regulation of lipid metabolism by PPARalpha	0.0109	119	4	0.00062681	0.0081485	SREBF1,APOA1,AGT,PPARG
TP53 Regulates Transcription of Death Receptors and Ligands	0.0011	12	2	0.00074088	0.0096314	FAS,TP53
Caspase activation via Death Receptors in the presence of ligand	0.0016	18	2	0.0016464	0.0198	FAS,TLR4
Metabolism of Angiotensinogen to Angiotensins	0.0016	18	2	0.0016464	0.0198	ACE,AGT
Scavenging by Class A Receptors	0.0017	19	2	0.0018306	0.0201	APOE,APOA1
Amyloid fiber formation	0.0072	79	3	0.0022563	0.0248	TTR,APOA1,APOA4
Apoptosis	0.0164	179	4	0.0027898	0.0279	LMNA,FAS,TLR4,TP53
Caspase activation via extrinsic apoptotic signalling pathway	0.0026	28	2	0.0039025	0.039	FAS,TLR4
SUMOylation of intracellular receptors	0.0027	30	2	0.0044615	0.0402	ESR1,PPARG
FOXO-mediated transcription of oxidative stress, metabolic and neuronal genes	0.0027	30	2	0.0044615	0.0402	SREBF1,SOD2
Nuclear signaling by ERBB4	0.0029	32	2	0.0050553	0.0427	APOE,ESR1
Post-translational protein phosphorylation	0.0098	107	3	0.0052642	0.0427	APOE,APOA1,IL6
Generic Transcription Pathway	0.1129	1234	10	0.0053342	0.0427	SERPINE1,APOE,SREBF1,TGFB1,SOD2,ESR1,IL6,FAS,PPARG,TP53
